# Supplementary material for: Progestogens and androgens influence root morphology of angiosperms in a brassinosteroid‐independent manner
Source: Plant J. 2025 Sep 9;123(5):e70459. doi: 10.1111/tpj.70459 (PMC12419790; doi:10.1111/tpj.70459)
Supplement: Supplementary file 10 — Table S5. RNAseq raw data progesterone versus DMSO. [file TPJ-123-0-s001.xlsx]

## Sheet: Tabelle2
Locus	baseMean	log2FoldChange	lfcSE	stat	pvalue	padj	gene_name
gene-AT4G34135	205158063074889	203744124235458	336097123788081	606206092867145	134388	3.2827e+09	UGT73B2
gene-AT2G36380	483172974625236	133900000508437	248843235245341	538089775180836	7.41153e+06	90520703191359	ABCG34
gene-AT1G05560	381908853376905	155184117903837	297152540351589	522237224424279	1.76645e+07	107872943699981	UGT75B1
gene-AT1G05562	381908853376905	155184117903837	297152540351589	522237224424279	1.76645e+07	107872943699981	AT1G05562
gene-AT3G13310	410850813338171	143033392214826	291423778513041	49080892761956	9.1968e+07	407705096582891	AT3G13310
gene-AT3G14660	164111187543331	153246164990819	316090651542041	484817137878677	1.24605e+08	407705096582891	CYP72A13
gene-AT4G08935	335862456678878	154878393196111	320365204013333	483443243073507	1.33526e+08	407705096582891	AT4G08935
gene-AT5G10250	681149969900437	-174225096999852	358574000855245	-485883239120246	1.1808e+08	407705096582891	DOT3
gene-AT4G34131	141615674316781	116845917847345	245329068984335	476282400333107	1.90902e+08	51813013779598	UGT73B3
gene-AT5G65750	251842949493254	662856611688884	141633970197751	468006800037727	2.8678e+08	700516975226927	AT5G65750
gene-AT2G21130	36955153206644	-338068515449526	750810198239005	-450271608247267	6.70905e+08	133900135812734	AT2G21130
gene-AT2G36800	119519055525024	225704903232077	49962609246641	451747630148541	6.2581e+08	133900135812734	DOGT1
gene-AT3G28740	224668445917544	284607984764011	63388691799711	448988576169524	7.12614e+08	133900135812734	CYP81D11
gene-AT1G55850	623687967331376	113835946286716	256183668536249	444352861902315	8.84954e+08	144111774282142	CSLE1
gene-AT2G36750	14467038895407	302255927460174	679636761439731	44473157517242	8.695e+08	144111774282142	UGT73C1
gene-AT2G17210	331708835724845	126562447473679	288013672941122	4394320803636	1.1112e+09	150795497826483	AT2G17210
gene-AT2G08340	49571748800029	17470175704521	395721679194614	441476336097555	1.01121e+09	150795497826483	AT2G08340
gene-AT5G16980	574343729121261	20666799407935	469837525582788	439871195522321	1.08895e+09	150795497826483	AT5G16980
gene-AT2G29420	564954653391589	172140386566434	394397499375343	436464193710849	1.27331e+09	155808061955889	GSTU7
gene-AT3G13480	209636167930208	-473237540098708	108701461422511	-435355269290524	1.33949e+09	155808061955889	AT3G13480
gene-AT5G58070	105556264355085	-78238375106788	179651722847555	-435500277240189	1.33065e+09	155808061955889	TIL
gene-AT3G53830	915902295109369	-813876913438004	188985269073933	-430656271478815	1.65811e+08	184102895364637	AT3G53830
gene-AT5G16970	964289985853462	145231491234075	339768928761307	427441943451228	1.91636e+09	203525745482632	AER
gene-AT4G34138	635740232420416	111017093068504	260815559262024	425653643450667	2.07618e+09	211312089469534	UGT73B1
gene-AT1G10360	968140689730318	-471828016607539	111247704840892	-424123821055322	2.2229e+09	214590234135157	GSTU18
gene-AT1G80800	808275347875677	-595985394164559	141006493310687	-422665212197989	2.37194e+09	214590234135157	NA
gene-AT3G46370	272406965209972	-110638733334442	261325498695231	-423375192573434	2.29824e+09	214590234135157	AT3G46370
gene-AT1G64950	250037945408386	980547544416328	235838600304	415770591901574	3.21459e+09	274294779339413	CYP89A5
gene-AT5G56850	156952006131495	-738251084465334	177688519793038	-415474835023223	3.25646e+09	274294779339413	AT5G56850
gene-AT5G40720	591437330438064	770493518514829	186657839235505	412783905391031	3.66188e+09	298162690593111	AT5G40720
gene-AT2G46160	444192090140642	-689393743950671	168037806311791	-410261094858329	4.08514e+09	321895736981031	AT2G46160
gene-AT5G39050	446927204026803	106470928413913	262796738703584	405145546855528	5.09e+09	388542079330463	PMAT1
gene-AT3G03110	768852387140091	423159690795602	104926342678978	403292138076573	5.50877e+09	407765933624032	XPO1B
gene-AT1G09140	108106181834833	-391487517972878	973402548610788	-402184603411608	5.77438e+09	414855232562415	SR30
gene-AT1G56250	295134567524983	-243184589055066	615097479624784	-395359430188873	7.69859e+09	498384335535565	PP2-B14
gene-AT2G03530	163542100521856	-625895934021594	158378274333455	-395190525124558	7.75314e+09	498384335535565	UPS2
gene-AT3G02240	149162549923188	201895358748296	508415696477949	397106855958474	7.1551e+09	498384335535565	RGF7
gene-AT4G23050	109372495949726	847091792537332	213713621647374	396367712084832	7.38041e+08	498384335535565	AT4G23050
gene-AT1G52240	68767104412658	-618563389522256	15733490046731	-393150780713638	8.44148e+09	504302110626233	ROPGEF11
gene-AT3G23560	100225054834476	568352473530279	144590207188737	393078123740701	8.46703e+09	504302110626233	ALF5
gene-AT5G00780	963596536358307	-788604867277952	200877051821957	-392580864825175	8.64389e+09	504302110626233	AT5G00780
gene-AT5G01580	873273077986446	-842838286238532	214793817261014	-392394109377147	8.7112e+09	504302110626233	OSH1
gene-AT5G35480	255015809666513	-118801985005077	303113732067496	-391938643606626	8.87747e+09	504302110626233	AT5G35480
gene-AT1G49670	201980769936442	435263494208053	111251838856776	391241617829262	9.13773e+09	507289163786941	NQR
gene-AT2G03540	249772078037324	-969225421202225	248593380012817	-389883842100804	9.66552e+09	513260351850836	NA
gene-AT5G45380	66289869406093	893263400409378	228982225627744	390101632543984	9.57897e+09	513260351850836	DUR3
gene-AT1G69440	850578487145059	-926131490077919	239051169407767	-387419769738984	106976544960081	516032424669247	AGO7
gene-AT1G74300	449226470430707	-10802713295647	278956496422279	-387254408274977	107705187564724	516032424669247	AT1G74300
gene-AT1G75860	156024396542975	-519841780647623	134504696524206	-386485969695541	111153074583244	516032424669247	AT1G75860
gene-AT2G14960	457274617811035	-525333170889217	135628773050265	-387331654688438	10736423094896	516032424669247	GH3.1
gene-AT2G29490	412975391923134	217531919724437	563482128542323	386049368215408	113158166747214	516032424669247	GSTU1
gene-AT4G13495	102546985461114	-602018565513756	156205024281178	-385402818048983	116190213111756	516032424669247	AT4G13495
gene-AT4G34139	46231009196792	980749603804601	254001719244341	386119277744398	112834829449706	516032424669247	AT4G34139
gene-AT4G39340	254711478204154	-176607479815419	458072305477521	-385544984282151	115517014236558	516032424669247	EC1.4
gene-AT5G27360	331316196441017	-659744397064264	169935605135513	-388231999137649	103464602419672	516032424669247	SFP2
gene-AT5G60250	350610727281774	803054295211558	209082305412156	384085249886893	122607773272422	534810728165259	AT5G60250
gene-AT3G04000	571925452967415	635137691658703	165795095330523	383085935318242	127696486893395	544305695294707	AT3G04000
gene-AT5G61820	478661988652841	107718851594922	281404544242702	382790021692108	129241127961244	544305695294707	AT5G61820
gene-AT5G01645	239064475975528	552771166906867	144747355636392	381886884548993	134065013841605	555051880187946	AT5G01645
gene-AT2G29480	740443050951919	266745789796107	699296088905204	381448994250369	136464494209807	555569700010491	GSTU2
gene-AT4G13180	235016597272103	112416458245373	295268603594437	380726080852746	140514535415388	562680091244537	AT4G13180
gene-AT5G06760	169216148487509	-221965009563895	585516803325674	-379092467207016	150087472653827	591320434599198	LEA4-5
gene-AT1G15820	712097111048802	-505579789499436	13383051378143	-377776170182789	158244183608975	594681642002529	LHCB6
gene-AT2G29485	710902218224912	263182765141391	696122441633707	378069646086594	156390253407698	594681642002529	AT2G29485
gene-AT2G35530	745212058387118	-338923356269494	89638420316405	-378100545584321	156196250719321	594681642002529	bZIP16
gene-AT1G56350	284476527757233	-437021305415682	115934405296309	-376955662384024	163537804859754	595335339002641	AT1G56350
gene-AT2G07689	380940869242776	-132150733517451	350883137725987	-376623209578828	165729737799073	595335339002641	AT2G07689
gene-AT5G26360	601080861870738	277993707724386	737759513064371	376808028634842	164507797499675	595335339002641	AT5G26360
gene-AT1G23730	859382814158653	-522644173780198	139124983072176	-375665220033888	172201557792628	601323143395478	BCA3
gene-AT4G00990	104279401198161	336570380829296	895972781502375	375647997102024	172320055830366	601323143395478	AT4G00990
gene-AT5G39610	233826426312462	123971233915734	330930937084866	374613612760968	17957916898325	617828219824487	NAC6
gene-AT1G66930	117612611196228	-720964672526798	193926702587337	-371771737933875	20103098528451	672682722951333	AT1G66930
gene-AT5G60260	2320679035915	103356632219945	27778191029305	372078340561874	198605723275131	672682722951333	AT5G60260
gene-AT1G50420	763667972011262	553309136091691	149684040922727	369651388805927	218580307109044	721521778615217	SCL3
gene-AT1G61750	538740097224327	236052279737659	639357614481523	369202265510019	222477641344999	724594846017906	AT1G61750
gene-AT3G01550	127386140429522	-109192367400191	296218937459769	-368620481649727	227623182015724	731598877249749	PPT2
gene-AT1G09300	654555027048829	406229386034608	111564418575959	364120918855528	271360530361106	761899273003533	AT1G09300
gene-AT1G17860	412476581701876	114614497668719	312737072775927	366488362416948	247451075821618	761899273003533	AT1G17860
gene-AT1G64940	102651058291756	121739547557444	33298390536716	365601897254491	256162404365121	761899273003533	CYP89A6
gene-AT1G65180	215956783869293	142020173979109	3885132578487	365547818793913	256703034996856	761899273003533	AT1G65180
gene-AT1G72680	222047367789957	651371936269988	178743180096569	364417784173961	268247898002725	761899273003533	CAD1
gene-AT2G24592	636978688984566	-396204401920482	108155991163759	-366326818937465	249017574981903	761899273003533	AT2G24592
gene-AT2G42380	992118356806787	-707042532342053	193155442998508	-366048464058822	251738644882441	761899273003533	BZIP34
gene-AT4G13400	424593617308864	45315925528991	124310039855282	364539546296876	266980927071813	761899273003533	AT4G13400
gene-AT5G07860	108121093510499	661959885923579	181626610054525	364461950660675	267787682642954	761899273003533	AT5G07860
gene-AT5G57150	114120781742292	-399671958617546	109443667104271	-365185094023545	260356998519905	761899273003533	AT5G57150
gene-AT5G60408	460606289809994	-470303908641023	128613474728092	-365672344702073	255459731761089	761899273003533	MIR391
gene-AT1G17590	24044096448237	-549964249022737	15118021549033	-363780569593061	274970736138604	763262519506553	NF-YA8
gene-AT2G44910	160582527444392	-107499555146522	297574660117909	-36125238319663	303231227786093	832250472037179	HB4
gene-AT3G04085	467346462856947	112709795217752	312272891577861	360933652127946	306981161518122	833180981378131	AT3G04085
gene-AT3G61530	615748762265525	415629482696606	115480016739614	359914636688851	319263466521929	84767920616643	PANB2
gene-AT5G24920	119802295613215	-939728525852766	260900453512944	-360186620298897	315940969945296	84767920616643	GDU5
gene-AT1G30380	726499164788844	-439544088887772	122663477900541	-358333300515224	339237675706923	863183198384689	PSAK
gene-AT1G68570	115740845312181	584526517747035	162987431199444	358632879508215	335366067364272	863183198384689	AT1G68570
gene-AT2G21410	253084991566509	317422688681971	885465013434104	358481344678892	337319230615045	863183198384689	VHA-A2
gene-AT2G31740	121836571791591	290510291018927	8098314129144	358729343399321	33412824216579	863183198384689	AT2G31740
gene-AT1G05347	417591821823792	110589559330371	309762550187484	357013974941247	35679083004379	880336323785824	AT1G05347
gene-AT5G01760	939017740646562	-907101140372934	253711898140438	-357531967172791	34980021637047	880336323785824	AT5G01760
gene-AT5G54280	544413693205762	-708130185346982	198326785701927	-357052217047101	356270296326175	880336323785824	ATM2
gene-AT4G18250	476713535600994	-135856927477177	381041280971399	-356541231256711	36328461206617	887395321894033	AT4G18250
gene-AT4G36190	19202240348809	-417753800643436	117439911136177	-355717061262957	37487070131733	906630358522617	AT4G36190
gene-AT3G15720	102870681616139	-123857622722521	349029397223188	-354863010703134	387240636874128	927365395776896	AT3G15720
gene-AT5G46500	2015230557391	-10795950418916	304586160543709	-354446518503809	39341045733104	932993906915079	AT5G46500
gene-AT5G08880	172454802239175	994341285737399	280813793462052	35409275074366	398723112360639	936500910157051	AT5G08880
gene-AT5G14470	665221432917469	196903419163986	557080213066442	35345613530255	408452598955143	950216346159741	AT5G14470
gene-AT5G54190	257175171420269	-2408310592542	682339737766776	-352948899095945	416363027201419	959481100514064	PORA
gene-AT1G08380	883627254044962	-473285607906497	134893561406077	-350858560611163	450496227037714	976180484851596	PSAO
rna-NR_139738.1	872826523893765	-111216229944931	315753050771069	-352225353558234	427894707759752	976180484851596	NA
gene-AT1G14130	373990301814293	578151024146607	164799704575458	350820425094806	45114253598521	976180484851596	AT1G14130
gene-AT1G14860	336404784048807	118670875133567	338064673908572	351030096583417	44759975912259	976180484851596	NUDT18
gene-AT4G12290	593701345512415	735786053607819	209745172931851	350799993784308	451489155416819	976180484851596	AT4G12290
gene-AT5G06160	130495768465021	-21845530423249	621594779397873	-351443273774118	440694261248641	976180484851596	ATO
gene-AT5G44010	162414782909559	609434575527989	173729841012725	350794412736124	451583881721989	976180484851596	AT5G44010
gene-AT4G27700	419061580698591	-428677674630815	122317544893672	-350462948715538	457243149928727	976845989189394	AT4G27700
gene-AT5G12170	171001869602158	693661480623706	198014038196482	350309244203895	459889829929096	976845989189394	CLT3
gene-AT5G59940	707945227925781	473946645890128	135441676665609	349926741574716	466538425787382	982425355750721	AT5G59940
gene-AT5G16960	177624460313454	15615309191058	447360115806242	349054567882426	482035201590424	100638238198712	AT5G16960
gene-AT3G15440	16002498359649	126565107864926	363113363419865	348555356577664	491119883732665	100811642016284	AT3G15440
gene-AT4G25050	963152212603732	-380994573878316	109304790222371	-348561644099235	49100447678246	100811642016284	ACP4
gene-AT2G05070	199020084796042	-936285612849084	269447206066659	-347483882470637	511160374476736	104050953894527	LHCB2.2
gene-AT2G38740	365972344752036	-694236585984841	200239180259223	-346703669624548	526230043564917	106233233670746	AT2G38740
gene-AT5G11425	449965567822089	962086719572259	27768815638622	346463000832542	530961427121011	106309793281024	AT5G11425
gene-AT5G24155	891548206258503	-114372352613047	330551684113857	-346004446837584	540086189332873	107257604445806	AT5G24155
gene-AT5G02515	145648594207433	-906680470366297	262216968709319	-345774903443186	544708546909647	107303190930338	AT5G02515
gene-AT5G11260	454426618459927	666535227405919	193111346713887	345155910695115	557357663525828	108916605175563	HY5
gene-AT1G54410	949470676407424	-418692165689082	121429916885396	-34480149243966	564722832166972	109480036677322	AT1G54410
gene-AT1G56242	577700829218447	-193114770717357	560667824165624	-344437048808262	572390784188908	109809462768661	AT1G56242
gene-AT4G16180	300648901601687	316259143238349	918571153350884	344294660337043	575412913349517	109809462768661	AT4G16180
gene-AT1G21680	164401824490951	724493380119159	210595219863645	344021759177749	581246681409882	110062889044955	AT1G21680
gene-AT5G64650	866715519610081	310867368247989	90542318068975	343339307936837	596077247781742	112002914858189	AT5G64650
gene-AT1G73350	92377337906418	-345125311024342	100668423772522	-342833728880284	607290447997906	11323880742935	AT1G73350
gene-AT3G48170	373416639480054	321554956033024	940873026060844	341762328312545	631704771560398	116898882234135	ALDH10A9
gene-AT1G56240	615181335884433	-190321179785717	55794038042924	-341113829472779	64692270471075	117928215731116	PP2-B13
gene-AT3G27690	259808781154554	-106013946716231	310704657461844	-341204884349859	644765590883606	117928215731116	LHCB2.3
gene-AT1G02850	299090492444427	961487215520873	282220570428006	340686440418823	657137645742693	118902972389309	BGLU11
gene-AT1G08427	292623671534342	-478856566291514	140787077472797	-340128209838037	670705756495382	120386487861813	AT1G08427
gene-AT3G13710	620929140741588	39022532300442	114790424018771	339945885155549	675193385887273	120386487861813	PRA1.F4
gene-AT3G13700	620961561867824	389064438526015	114574681922935	33957278518801	68446378059034	121155049046958	AT3G13700
gene-AT1G21520	882736434499441	936665950762128	277000726268564	338145666034822	721026059133845	123243068647186	AT1G21520
gene-AT1G30410	279252330523344	761401355124817	225562142194567	337557245961977	736622918184355	123243068647186	ABCC12
gene-AT1G31220	493696712083588	-348719570597851	102949176591807	-338729829749414	705845973376903	123243068647186	AT1G31220
gene-AT2G29730	225979902686061	-559497732136821	16540678474225	-338255612070977	718146030264134	123243068647186	UGT71D1
gene-AT3G33000	223478875068994	-203016706518474	599963695424606	-33838165220113	714857568393963	123243068647186	NA
gene-AT4G13494	712049956125982	-602607375066605	178428551902826	-337730351247142	732002300952007	123243068647186	MIR863
gene-AT5G24940	318764289325331	-704368669077485	208407332710602	-337976912768027	72546742029161	123243068647186	AT5G24940
gene-AT5G46180	255051179450355	645062623558936	191014644029383	337703230470491	732724439929577	123243068647186	DELTA-OAT
gene-AT5G65000	766745284296363	331112302396838	982596189647911	33697698595339	752309869084901	12501138212338	AT5G65000
gene-AT1G21500	572864361455151	-47563436260547	141602941004055	-335892997160171	782448926726125	128481729403477	AT1G21500
gene-AT1G29920	870497027047883	-652963456628377	194847299551133	-335115476648945	80475312558775	128481729403477	CAB2
gene-AT2G41050	225902902597169	-650127461958405	19399298105297	-335129373459593	804349351148692	128481729403477	AT2G41050
gene-AT3G23250	685277113196256	-187637609580569	559366041920678	-335446908675906	795174374069144	128481729403477	MYB15
gene-AT4G21680	258784390772491	180274270447655	536954278531014	335734861710842	786938227639452	128481729403477	NRT1.8
gene-AT5G38310	277387456016651	-274451362341482	818939730875588	-335130110304999	804327947216474	128481729403477	AT5G38310
gene-AT1G72660	330531591846195	-105796781545364	315897297992328	-334908789083512	810780716470822	128603510137875	AT1G72660
gene-AT5G64970	163489479006563	-353564472383	10576195620374	-334302130060732	828715384273012	13060019801056	AT5G64970
gene-AT2G37760	158544653743356	651372508736976	194977350545011	334075987244787	835494497422875	130824513388132	AKR4C8
gene-AT3G01135	439770136016006	603215058083216	180682402244415	333853795715661	842205230158636	131005754468397	AT3G01135
gene-AT3G20430	691838838478727	-374644143960942	112275252651912	-333683634738687	847378278380757	131005754468397	AT3G20430
gene-AT1G77960	649654453334681	-322223323344049	96781934104188	-332937470537806	870412169359685	133720490949365	AT1G77960
gene-AT3G06810	227210965479786	413136947421427	124178077573506	332697168046329	877952954259396	13396866443852	IBR3
gene-AT5G24314	269074709247512	-327314632375371	984293864793458	-332537511492113	882996478265925	13396866443852	PTAC7
gene-AT3G14690	59770969930975	753152996231628	226954661515111	331851741314192	904966798624045	13645446907401	CYP72A15
gene-AT3G46220	144017232258866	-512552851497359	154541648555434	-331660012875757	91119929628611	136551320309085	AT3G46220
gene-AT2G46240	212633225768958	-902644345869104	272412518615167	-33135200630932	921294970855169	137222391787068	BAG6
gene-AT2G20720	16947577645549	-726504521507445	219640567780392	-330769733865304	940664114781604	137438403954516	AT2G20720
gene-AT2G09350	742647025932725	735871334726471	222357884764361	330940067857856	934959315251991	137438403954516	AT2G09350
gene-AT3G44735	985155111595848	-88279957356161	266665690997558	-331051051321669	931259538637186	137438403954516	PSK3
gene-AT3G54000	213252846004746	-636339773326726	192460788753513	-330633464326956	945251232830829	137438403954516	AT3G54000
gene-AT1G31335	504200747848535	-447626363613537	135524282027195	-330292370428286	956824169927605	137484376463657	AT1G31335
gene-AT3G58670	144261074806838	330238034472345	999617663298017	330364344886421	954371286924731	137484376463657	AT3G58670
gene-AT3G01475	152740683203562	374684171435871	113540703899508	32999986662712	966852879657283	137669067917067	AT3G01475
rna-NR_142325.1	485113440012259	-659261286466024	19982061565453	-329926561534482	969381409167541	137669067917067	NA
gene-AT1G14810	348808383976414	344701566477234	104715901291391	329177863367704	995559416791552	13976166594234	AT1G14810
gene-AT5G02315	158239541528822	-180540718538178	548270456395492	-329291349610758	991549764264844	13976166594234	AT5G02315
gene-AT1G26930	582943246389968	655526444772842	199241108902811	329011642417934	100145937329746	139786560637355	AT1G26930
gene-AT5G14730	695512909928455	102763174635869	312859243302094	328464563013222	102110712505044	140918552223769	AT5G14730
gene-AT5G42890	201712315397689	287166026531345	874019484056991	328557923215153	101772914671731	140918552223769	SCP2
gene-AT1G50910	322996740870992	-345349344633146	105221823582681	-328210757877408	103034287846559	141394300518421	AT1G50910
gene-AT3G04070	189569831216846	105281239367619	32096415670669	328015565500759	103749828740809	141580841712387	NAC047
gene-AT1G03130	35862812647496	-490060222074805	149942549236319	-326831993033838	108187995862503	141762826725543	PSAD-2
gene-AT1G05680	231782306646227	151021468603388	462032062283719	326863611708945	108067183622928	141762826725543	UGT74E2
gene-AT2G05100	259033713131352	-102339799074632	313211237087062	-326743701874861	108526010552571	141762826725543	LHCB2.1
gene-AT2G32890	148039104006306	829174706580836	253243411182798	327422025595096	105953989759678	141762826725543	RALFL17
gene-AT3G26300	162357553341008	-310445062428801	950078180103901	-326757385792031	108473559035784	141762826725543	CYP71B34
gene-AT3G46110	481253547141463	-102519553339175	313040441183741	-327496194905376	105676206501872	141762826725543	AT3G46110
gene-AT3G08240	127564230599559	753862022759252	230483457233544	327078581607434	107249104629315	141762826725543	AT3G08240
gene-AT4G25200	410027014338039	-13243267347332	404389765750035	-327487697982891	105707995466882	141762826725543	HSP23.6-MITO
gene-AT1G07737	112427308510848	-479427141618247	147102993144192	-325912567359052	111756150621776	143179490103728	AT1G07737
gene-AT1G53920	480926066294724	-808498530251898	248067120557706	-32591926267142	111729778370217	143179490103728	GLIP5
gene-AT2G34010	168384919232886	-832144644631014	255088076755113	-326218557612115	110556742621759	143179490103728	AT2G34010
gene-AT3G20395	881505248676552	740869727486406	227356829451083	325862094961088	111955142300782	143179490103728	AT3G20395
gene-AT1G74730	380158220761652	-37450292762923	115112039952781	-325337755966145	114041860276804	145088568801119	AT1G74730
gene-AT1G11303	649376073033199	-581802889605796	179091799756782	-324862942019636	115962443354315	146767596052635	AT1G11303
gene-AT1G74810	205766885371103	-726883586002414	223965922935806	-324550974752867	11724055069586	147620357311741	BOR5
gene-AT1G11735	108051062251687	-103023339760668	317715682055358	-324262683837928	118433218311916	148357344805393	MIR171b
gene-AT3G14225	118993345049231	-100688344451137	311286802106404	-323458443370561	121819895632282	15182115258213	GLIP4
gene-AT3G11340	453334086345733	156923251280844	485688435343092	323094477573865	123381775699859	152987138833525	UGT76B1
gene-AT1G08390	212551834168682	-507642787834238	157684865099079	-321935011020409	128481510842809	158300179150051	AT1G08390
gene-AT2G07335	166089181835388	-717130855182387	223017589204186	-321557980131249	130181294417633	158300179150051	AT2G07335
gene-AT2G23672	492324630309314	-409291860441461	127290769518416	-321540879978924	130258877509151	158300179150051	AT2G23672
gene-AT4G16690	100871616115691	980039125947238	304679122273669	321662711456464	12970705993399	158300179150051	MES16
gene-AT2G43920	163546476477334	-380839248226006	118568074958995	-32119881203917	131819826042181	159404103501601	HOL2
gene-AT2G23670	492032636297312	-408543702409528	127325925966497	-320864505251685	133362019590694	159687943752053	YCF37
gene-AT3G62750	457963390624677	-477854283306603	148917464667531	-320885320182859	133265514183814	159687943752053	BGLU8
gene-AT2G09510	423891076659376	954883443389035	298195067638335	320221072384457	136377196094835	162501744829685	AT2G09510
gene-AT3G47420	343802109956305	170611498025019	533473111371101	319812741051791	138323151316024	164020369766821	G3Pp1
gene-AT1G03430	108031233009672	-428934959285636	134632542334182	-318596790827096	144270599523328	168173282571636	AHP5
gene-AT1G26600	740191240667603	-947598104000255	298083075543682	-317897318481401	147797763439534	168173282571636	CLE9
gene-AT1G51390	190067698527703	-473491673738188	148995250816993	-317789775943774	14834705249075	168173282571636	NFU5
gene-AT2G18890	209857700228189	-597759818898359	18814110278397	-317718887607843	148710152845103	168173282571636	AT2G18890
gene-AT2G24165	132273707812282	-225533131001514	709277126857121	-317976038506803	147396878216155	168173282571636	NA
gene-AT3G08645	435882150649233	635952413222708	19965457806343	31852633653142	144622326357186	168173282571636	AT3G08645
gene-AT5G01765	269674931812598	-515724821503624	162282240275024	-317794985224267	14832040204665	168173282571636	AT5G01765
gene-AT5G28630	10928503956469	-97040353666897	305243937722062	-317910830239834	147728882864402	168173282571636	AT5G28630
gene-AT5G45720	766998654906626	816334349409961	256013648961735	318863604624445	1429457280627	168173282571636	AT5G45720
gene-AT5G50750	73919907899605	-268964173930109	845016982906273	-318294400433301	145785805121945	168173282571636	RGP4
gene-AT2G46505	231436533645854	253873323274928	799424760767895	317570002499132	149475431496924	168259740330662	SDH4
gene-AT2G37770	130995368833728	149685694382243	471999293825398	317131182907267	151752148210476	169796083523242	ChlAKR
gene-AT3G51430	203042822187877	573341701785291	180842209387315	317039757326427	152230492044009	169796083523242	YLS2
gene-AT2G06520	6183152463529	-39151733537572	123606143691476	-316745853954442	153777635710358	170742104886223	PSBX
gene-AT1G79710	618770354162974	567071758654971	179135546228479	316560152685553	154762642268491	170866400703054	AT1G79710
gene-AT2G35260	718498506008992	-416154571263513	131611032414377	-316200369854444	156687574231318	170866400703054	AT2G35260
gene-AT4G15760	728376568946486	827940988989192	261719182110019	316347079459063	155899993058101	170866400703054	MO1
gene-AT5G08330	338076890733813	-40707841029025	128738678883488	-31620521029167	156661530977677	170866400703054	TCP11
gene-AT1G21620	431875491546149	336978912490236	106672253728766	315901183963983	158305059125042	171863007966551	PUM20
gene-AT3G01470	385853441437241	30921140930651	980005129206627	315520194834935	160387046576037	172696432484113	HB-1
gene-AT5G05300	863052658767996	-156731419548901	496768275880566	-315502070399082	160486716231603	172696432484113	AT5G05300
gene-AT1G04230	124390921605943	-385146066395879	122347347018316	-314797235724467	164407239830404	1738019790838	AT1G04230
gene-AT1G12290	283424716530801	-399510700968861	126873292473071	-314889519442129	163888960501739	1738019790838	AT1G12290
gene-AT1G15960	198106762811517	-357559322610228	113653444774518	-314604914368944	165492195780693	1738019790838	NRAMP6
gene-AT1G68862	393552136918226	-615083867743858	19549628578499	-314626881668912	165367937692064	1738019790838	AT1G68862
gene-AT3G06720	476705726330861	239681017725655	761110494893641	314909621314772	163776264950356	1738019790838	IMPA-1
gene-AT4G19985	793043738087816	-344544900496419	109534584487142	-314553528558704	165783195343372	1738019790838	AT4G19985
gene-AT4G29770	264310577455183	-129036074436927	410657692141572	-314218087000896	167694409554453	175054330862676	AT4G29770
gene-AT2G34300	439060426349563	699813721697328	222965037789391	313867020872734	169716337569877	176411105439123	AT2G34300
gene-AT1G06390	342060373739306	238475257716808	762571049152212	312725296851924	176448033226128	177370210189902	GSK1
gene-AT1G75270	162760080047799	608839661719425	194667809282953	31275826443111	176250260696938	177370210189902	DHAR2
gene-AT1G80520	406411586654628	-123839629291183	39512466995793	-313419127447467	172328484468486	177370210189902	AT1G80520
gene-AT1G80680	159620273870809	363329553086008	116091146508234	312969217734652	174989568350376	177370210189902	SAR3
gene-AT2G32930	404640679836433	-484632130535616	1546874007334	-31329773998263	173042765643269	177370210189902	ZFN2
gene-AT2G36780	258500599594958	893412678180224	285282202384927	313168038774026	173808975276009	177370210189902	AT2G36780
gene-AT4G08575	48455259905113	-518351516584955	165518138351707	-313169010808663	173803221399289	177370210189902	AT4G08575
gene-AT5G12180	225486578827914	114990697172185	367421837712183	312966419982532	17500623379556	177370210189902	CPK17
gene-AT3G46230	259072365738862	-132247766032318	423102453013872	-31256676743489	177401903753752	177598209139053	HSP17.4
gene-AT2G34410	236308551102199	-615159473384957	196952110533291	-312339619879816	178776912990204	178244230759662	RWA3
gene-AT1G18500	649753555153164	382129240196764	122472385363661	312012572517548	180773864538978	178775837615126	MAML-4
gene-AT5G08840	168962626770894	1273005857827	407855668456569	312121653879271	180105546448074	178775837615126	AT5G08840
gene-AT1G60390	841646454800247	-969078553063759	310870719063238	-311730405483003	182513228447149	179768170616069	PG1
gene-AT2G20835	198402906037274	-820998564409189	263681005503266	-311360525511581	184816575505955	181305802806585	AT2G20835
gene-AT3G46670	542811389118358	600941914148569	193173994896956	311088412531473	186528118277609	182252893806686	UGT76E11
gene-AT1G32950	37889175346644	-165488584594762	532273443857047	-310908963249362	187664777251236	18263296868191	AT1G32950
gene-AT1G12910	202636311779235	315016474281503	101398478341148	31067179649546	189176789172824	182649068344845	ATAN11
gene-AT3G45770	25792483601419	273903450271134	881548792749655	310707078863777	188951146874418	182649068344845	AT3G45770
gene-AT1G04900	541690635069888	376237778493975	121235180118747	310337129969585	191329431735951	183958516105398	AT1G04900
gene-AT3G48650	298804621573486	-12917466913043	416386856137778	-310227537748425	192039225475403	183958516105398	NA
gene-AT3G57050	296765338595859	27502475717319	887165187199653	310004000541668	193494506172878	184628527433004	CBL
gene-AT3G11920	658080388724946	326082047834256	105233280634724	309865895909985	194398653755465	184769490867111	AT3G11920
gene-AT1G21000	260073625405971	668558234642621	216506666739036	308793370990493	201553425379334	18691026670942	AT1G21000
gene-AT1G26370	745717723430045	247349239314246	800684004641108	308922418682657	200679944183945	18691026670942	AT1G26370
gene-AT1G54100	175526415286036	644817757133004	208415292956025	309390807165508	197538684327718	18691026670942	ALDH7B4
gene-AT1G58190	765500134307779	744982950839453	2411744218301	308897993902633	200845000440015	18691026670942	RLP9
gene-AT3G15635	523561311282356	688415057561308	222653939666921	309186111232139	198905888930423	18691026670942	AT3G15635
gene-AT4G26290	419535185204648	111263270764414	359881753426902	30916619057491	199039405631425	18691026670942	AT4G26290
gene-AT5G18650	506524038007954	38860061241981	125872116502834	308726525950694	202007247763896	18691026670942	AT5G18650
gene-AT2G09645	259881316272617	137142141296414	444679867010245	308406454779421	204193287828097	187712717267047	AT2G09645
gene-AT3G03165	440243388760874	-119966385711928	389265608111429	-308186449591476	205708455895944	187712717267047	AT3G03165
gene-AT3G49310	117408301156165	293042425174139	950864326551658	308185318337546	20571627338697	187712717267047	AT3G49310
gene-AT5G03380	668952257757357	-654795139261713	212491131084137	-308151750108782	205948369540135	187712717267047	AT5G03380
gene-AT2G16650	108245156954971	388573878403486	126405864748544	307401780112392	211196830311608	190857400334187	PRORP2
gene-AT4G33150	389414068894798	854482465589409	278038906609592	307324782710799	211742561471178	190857400334187	AT4G33150
gene-AT4G36760	448032548196495	430253930835823	139961053789984	307409753774384	21114038949981	190857400334187	APP1
gene-AT3G01060	641035107491213	-691162584790382	225058509151843	-307103511613537	213318061014132	191570598396772	AT3G01060
gene-AT1G01900	151445108146164	-829217086686655	270519056063495	-306528160623193	217465133498976	193164393308345	SBTI1.1
gene-AT1G02580	410149171617097	197612490452658	644630889905033	306551382422536	217296331937372	193164393308345	MEA
gene-AT2G45790	266014074689085	34967941734085	114045242887805	306614645632221	216837074556073	193164393308345	PMM
gene-AT1G02520	985820335597248	113269782487815	369705127286561	306378716787498	218554334678536	193428504825818	ABCB11
gene-AT5G10730	635159374655379	-338704691163667	110596036203606	-306253915411683	219467761874708	193535704668357	AT5G10730
gene-AT3G08940	439020205397503	-568271940757187	186192955652136	-305205929390202	227277200624338	197933801650218	LHCB4.2
gene-AT3G09160	306939809808004	-549763384426986	180155464634958	-305160537617302	227621136273022	197933801650218	AT3G09160
gene-AT4G19210	455664149956019	252000355575578	825822870192929	305150613613675	227696394414833	197933801650218	ABCE2
gene-AT5G17000	171145532351231	107904827658151	353245913231755	305466598809191	225311296397819	197933801650218	AT5G17000
gene-AT2G36790	46427171948306	631189664954945	207271174047032	304523611571633	232497704272473	199270927096972	UGT73C6
gene-AT2G41830	718095542078135	580678815658811	19067557675639	304537594975099	232389622220808	199270927096972	AT2G41830
gene-AT2G09885	576103466194524	321815830953464	105641448524456	304630271023748	231674462663561	199270927096972	AT2G09885
gene-AT4G19880	76286756220159	829832713218768	272317843035699	304729467583944	230911219659002	199270927096972	AT4G19880
gene-AT4G25640	467405823794093	409780984879334	134740773456349	304125450943836	235594594945378	201219201773803	DTX35
gene-AT5G56090	404208830082715	397804106624986	130916772075158	303860307827183	237677778478828	20229111828928	COX15
gene-AT4G03440	225560966918894	-549838553138521	18116992091404	-3034932898157	240589208216569	203351992702635	AT4G03440
gene-AT5G14780	165940727343043	494080970913691	162792470834848	30350357628943	240507166423517	203351992702635	FDH
gene-AT1G17170	531850334583417	161996243804265	53422667165072	303235035614582	242657379009001	20439282058803	GSTU24
gene-AT1G02230	369231962436828	281434924041148	929541910391345	302767331838391	246444345784275	206160823098373	NAC004
gene-AT3G09270	437704611878033	105904868422485	349703129229349	302842209779109	245834450677274	206160823098373	GSTU8
gene-AT1G07040	551127888960902	588057024507548	194674246784043	302072325550023	252171726427829	209663075803253	AT1G07040
gene-AT1G56170	200390512149436	-636571764658991	210749612360392	-302051214960444	252347583764508	209663075803253	NF-YC2
gene-AT1G60930	177456519858338	617198135935819	204524669854999	301771975172184	254684311602581	210887243373432	RECQ4B
gene-AT4G18010	486052673588073	697323469545939	231225943076324	301576657129587	256330511437662	211533290638101	IP5PII
gene-AT1G51400	156361829865051	-449378763964355	149231831319213	-301127956409725	260149214697349	213961780047547	AT1G51400
gene-AT1G07693	168001263852244	-28216377174091	937424688054182	-300998869921592	26125741006818	214152173011256	AT1G07693
gene-AT1G69410	472884461590133	491321532836464	163312817672751	300846889936699	262567674893112	214506374401808	ELF5A-3
gene-AT2G04110	642330764228999	-355997819153029	118380456479446	-300723472218439	26363611269714	214517724695916	NA
gene-AT2G40740	469204893919091	-202883376762335	674832323691884	-300642648017211	264337966731366	214517724695916	WRKY55
gene-AT1G24148	539927982149925	-635140580875845	211350521181922	-300515265978049	265447583247198	214631119435177	AT1G24148
gene-AT1G51402	154000926991253	-448296296499421	149468524222416	-299926890180795	270628340713287	214631119435177	AT1G51402
gene-AT3G18524	240665282148977	-581883869833026	193813684132725	-30022847583587	267961392143249	214631119435177	MSH2
gene-AT4G39070	921139351401023	91917484250758	306290738900532	300098803446383	269105139320069	214631119435177	BZS1
gene-AT5G01550	168308692427178	-133734023452714	445453560884517	-300219899886229	268036897040031	214631119435177	LECRKA4.2
gene-AT5G22390	109155148813938	-93202481388024	310398972463902	-300266720112494	267624916121398	214631119435177	AT5G22390
gene-AT5G65480	371438050648598	-440411291391257	146810180513274	-299986887729109	270095852381786	214631119435177	AT5G65480
gene-AT5G27400	152207487338517	275592695618648	91948662191612	299724530025614	27243140255846	215361872825097	AT5G27400
gene-AT4G02050	78928160743956	485462016967741	162175956292847	299342780560594	275862765352006	217370960298498	STP7
gene-AT2G43420	94151863832654	294873645360519	986053836620757	299044164131101	278574354358747	218100504933369	AT2G43420
gene-AT4G36230	132095528570102	-209136735799657	699155636561548	-299127583134697	277814427408435	218100504933369	AT4G36230
gene-AT5G07870	948310653027045	501709240757585	167833168400789	298933307127643	279587172785274	218194117240444	AT5G07870
gene-AT1G48610	637173085278922	-370540971344672	12403748828654	-298733049550859	281425306865934	218355525730736	AT1G48610
gene-AT4G05220	105785960373723	-197745393467456	662137842925459	-298646868745301	282219738605619	218355525730736	AT4G05220
gene-AT4G16820	164495649470518	-217883772681016	729637652733548	-298619145907186	282475728214322	218355525730736	PLA-I{beta]2
gene-AT1G27980	250089470714957	582621249958333	195264789548571	298374966272867	284739630837366	219294831541468	DPL1
gene-AT5G41890	148283884030636	-162800758274847	545771335008062	-298294812922782	285486373399053	219294831541468	AT5G41890
gene-AT1G55840	217264212445065	202653406614221	682564026723504	296900215481636	29876850136312	2239269687413	AT1G55840
gene-AT1G79410	381361747566648	680233059908354	228933392907648	297131428171669	296528159454808	2239269687413	OCT5
gene-AT2G42280	18951405861278	488478027338539	16431021141838	297290121607073	294999377216721	2239269687413	FBH4
gene-AT3G57040	290146303636925	-521557127435681	17544393867612	-297278510372767	295110990359309	2239269687413	ARR9
gene-AT4G34000	903923274986448	5316264157015	179064033206431	296891791266995	298850418838432	2239269687413	ABF3
gene-AT5G44063	168534653469547	-733624808285479	247045394258556	-296959516483708	298192434935685	2239269687413	AT5G44063
gene-AT5G47680	197450288176972	278600955018	93695468995686	297347308257593	29445023162027	2239269687413	TRM10
gene-AT5G59130	152941157071163	-971902195574298	327144865036046	-297086183965385	296965344471637	2239269687413	AT5G59130
gene-AT3G28750	353261591893894	-110965041121083	374058921285927	-296651235424653	301198259946298	224996021275481	AT3G28750
gene-AT2G36792	469156318068901	612571387410047	206632864326482	296453997967225	303135851157393	225753031592123	AT2G36792
gene-AT2G45210	127714955032218	514495845045278	173756574982794	29610151160969	306626889440714	226346974949816	SAUR36
gene-AT5G26038	390621301969606	-632679500568832	2136195748337	-296171126200098	305934532043553	226346974949816	MIR860
gene-AT5G55790	144330743165081	-475620168233693	160632108814925	-296092837068886	30671326281733	226346974949816	AT5G55790
gene-AT4G17460	349132912223061	-390947169322625	132110144444385	-295925169839779	308387109342236	226896744575386	HAT1
gene-AT5G52750	649952227083397	-108411210516768	366500123804884	-295801293028986	30962913565343	227126453351541	AT5G52750
gene-AT1G15810	321084874912066	-361362744160237	122431908197197	-295154057043857	316193005103532	227565857406919	AT1G15810
gene-AT2G17510	180622047649801	262733440121396	890320776767365	29509975165956	316749463783323	227565857406919	EMB2763
gene-AT2G44130	39683059279452	108826113509766	368295730978728	29548567728593	312814236065101	227565857406919	AT2G44130
gene-AT2G09895	241278103732776	977807936375007	331303825228842	295139343984213	316343679425985	227565857406919	AT2G09895
gene-AT3G16130	138406150096505	-367351865590947	124402390022158	-295293254032753	314770742413711	227565857406919	ROPGEF13
gene-AT5G16030	527653970232764	-706235839393495	239106869462239	-295364094298858	314049164494942	227565857406919	AT5G16030
gene-AT5G59590	256806065230964	173075511273204	585964573605863	295368558218709	314003745615605	227565857406919	UGT76E2
gene-AT2G42975	190303995899062	-647249791232126	219718170171909	-294581823035261	32210162365429	230732444604204	AT2G42975
gene-AT1G21400	109352992711387	946894992203128	322213314109582	293872087446113	329569735106833	235391810510369	AT1G21400
gene-AT5G46880	31704122867498	-496469859031411	169075010857198	-293638815407638	332058539507069	23647795756674	HB-7
gene-AT3G01950	661755067886012	-682483935676533	232722214921721	-29326118948554	336123776550261	23775019118328	AT3G01950
gene-AT4G03450	130550315195428	-209906088529662	716061358761436	-29313980703097	337440081916457	23775019118328	AT4G03450
gene-AT5G23050	246131861817584	568377545354847	193911139969643	29311237376245	337738225490638	23775019118328	AAE17
gene-AT5G62530	30914830694537	424088576376562	144641466126688	293199860132164	336788263731854	23775019118328	ALDH12A1
gene-AT2G42950	434075153072581	-381945880550273	130398181762448	-292907366796019	339973836857297	23863623312969	AT2G42950
gene-AT1G18180	136330157488467	-584486626048182	199754366072376	-292602678750165	343321373887268	240295449855138	AT1G18180
gene-AT1G04343	749325032195932	-539690548629031	184676935985573	-292234948424307	347401486683579	240934044023831	AT1G04343
gene-AT3G04600	232209057070563	25622490176063	876848691043003	292211078579422	347667851112648	240934044023831	AT3G04600
gene-AT4G06120	107050457204961	-117013052483706	400502898928162	-292165307159723	348179135957803	240934044023831	AT4G06120
gene-AT5G07830	312165196876947	387221748358499	132490224355283	292264391763828	347073183279807	240934044023831	GUS2
gene-AT1G73840	165898689859499	224690385754345	76996561128564	291818728604218	352072816997893	242940189288348	ESP1
gene-AT4G38545	716407530087034	613470544379467	210380823206098	291600030378474	354550155637164	243960469063352	AT4G38545
gene-AT4G38540	738686085026872	612740240148416	210486905471621	29110610884582	360203585207919	247154297075108	AT4G38540
gene-AT1G08570	29842190098808	404700694813106	139084510984941	290974668528636	361721802298444	247500797331767	ACHT4
gene-AT2G32550	384905223033198	984129213052623	338480572513407	290749098462259	364340846104767	248596476195563	AT2G32550
gene-AT2G26060	143263818447932	241286528610077	831631912825758	290136206762703	371544308581387	252103134047709	emb1345
gene-AT2G09605	154545690744678	130682241749546	450407967258864	290141940749548	371476319923565	252103134047709	AT2G09605
gene-AT2G23270	16901109802825	-490472398695082	169202049868549	-289873792354243	374667922850432	253518375386912	AT2G23270
gene-AT4G28460	143456460249546	-243909196443109	841779708311399	-289754188696694	376099511907066	253784054623036	AT4G28460
gene-AT1G31480	113447561862169	404025042402288	139565332864246	289488108623135	379302190856045	25457655444981	SGR2
gene-AT1G68568	153045911544024	686318074036018	237083691302806	289483460572345	379358356817172	25457655444981	AT1G68568
gene-AT1G03150	135141522406482	-390377251378656	135150099434608	-288847180291968	387118735227489	258364736213166	AT1G03150
gene-AT4G12485	391333557984532	138583815584056	479686952431307	288904701038124	386411301284556	258364736213166	AT4G12485
gene-AT3G10050	187106093068532	341183269436498	11815768616223	288752497207887	388285782588807	25843751529419	OMR1
gene-AT2G35744	246672564641961	-481918676670046	166980312780801	-288608081183002	390071985364282	258920880067753	AT2G35744
gene-AT2G23210	512075530560268	-449880969123199	155967375821567	-288445559049401	392091056065071	259555778495975	AT2G23210
gene-AT1G10225	317560014999797	145312275568428	50434464527643	288120984190845	396151798489609	260401604001246	AT1G10225
gene-AT3G52430	910555658917491	-697104666659243	241976314802753	-288087975563843	396566900104244	260401604001246	PAD4
gene-AT3G62190	13969508920796	-310254524848247	107640971538761	-288230884962354	394772578060655	260401604001246	AT3G62190
gene-AT3G23480	800733189123098	-507375560842394	17618010361633	-287986867091026	397840853636674	260537762246194	AT3G23480
gene-AT1G22540	63409005388864	354388664908036	123350313728232	287302605236038	406560588214533	261046965014598	AT1G22540
gene-AT1G54050	217910538429476	-850891132705911	29628378253204	-287187886368332	408039345391796	261046965014598	AT1G54050
gene-AT1G56300	139237421389272	-271239313208063	945492953895839	-286876080980234	41208329901976	261046965014598	AT1G56300
gene-AT1G65130	200682656634416	-116359787123515	405118514677046	-287224066311249	40757245000295	261046965014598	AT1G65130
gene-AT1G76520	480860237835436	472197329239304	164318374620879	287367332064217	40572839003159	261046965014598	AT1G76520
gene-AT2G05310	542755608167114	-328421391480936	114560385476899	-286679719270988	414648636450092	261046965014598	AT2G05310
gene-AT2G18170	113203168009059	313768360045548	109360410150137	286912201238808	411612982721789	261046965014598	MPK7
gene-AT2G41350	54671951058016	-421763486558844	146570715984612	-287754265049182	400785728037699	261046965014598	AUG1
gene-AT2G44140	547479830673825	760098413974907	264749915978473	28710053076531	409168654719089	261046965014598	AT2G44140
gene-AT3G61540	955111182838979	332795683192379	115797163294257	287395367662589	405368414158233	261046965014598	AT3G61540
gene-AT4G37730	887221774487841	-6489487997456	226280182223226	-286789940404684	413206890946254	261046965014598	bZIP7
gene-AT5G01300	430416589097288	-893904969829568	311771242145801	-286718224451096	414144452224563	261046965014598	AT5G01300
gene-AT5G34800	717682636779589	-95930438911033	33426103163336	-286992589121953	410568012441783	261046965014598	NA
gene-AT5G46640	175458107319188	558402833290179	194352580243972	287314340045916	406409597908566	261046965014598	AT5G46640
gene-AT5G61120	704909754006033	-212694715939268	74173342996964	-286753579312144	413682007984606	261046965014598	AT5G61120
gene-AT5G28050	530154735364572	659648769237819	230245582526589	2864979045414	417036837741092	261204072705171	AT5G28050
gene-AT5G50240	29794681366733	-463867569895183	16187625953902	-28655688685676	416260719977525	261204072705171	PIMT2
gene-AT2G22810	465676840485333	-140190005334193	489596274676537	-286337973929259	419147892411339	261785600497217	ACS4
gene-AT4G38710	452313994678271	-319417254727011	111580801066505	-286265425300748	420108713288201	261785600497217	AT4G38710
gene-AT4G25970	504093315559633	230251271369477	807126146461134	285272968022434	433454761639402	269414744594546	PSD3
gene-AT1G16960	459162250881752	-658581640244752	231291830141126	-284740554754099	440771717432868	270552827582642	AT1G16960
gene-AT1G07757	150663129239666	445064583057482	156351231508368	284656909167781	441931380052704	270552827582642	AT1G07757
gene-AT2G32490	160074952056825	-172667840196145	605730900975823	-285057011154591	436409278595093	270552827582642	NA
gene-AT2G34660	250995945718859	704508493302259	247296138347359	284884550972117	438781812661862	270552827582642	ABCC2
gene-AT3G53760	420827390509078	396654711473704	139233782701717	284883958315968	438789985948434	270552827582642	GCP4
gene-AT4G37170	732215069487542	7078130759092	248634398631538	284680269425687	441607235406754	270552827582642	AT4G37170
gene-AT1G12211	195578670510641	589799371785544	207434870027824	284329906397334	446491529960413	271304691600572	AT1G12211
gene-AT3G14610	907212512034355	641823640576465	225727458621769	284335651717016	446411043174558	271304691600572	CYP72A7
gene-AT4G15530	999663801144491	109068804350581	383476805058139	28442086434418	445218833077829	271304691600572	PPDK
gene-AT3G07365	212605829584863	-127655019348859	449212999094905	-284174811517174	448669245126072	271951455352222	AT3G07365
gene-AT5G59320	314400836176031	246485023614393	868436230719814	283826278655015	453598211299316	274258502658624	LTP3
gene-AT1G65610	466931336714472	160710630291666	566394121754852	283743464345531	454776563533185	274292027590743	KOR2
gene-AT2G40170	583243809166729	-350485966541574	123564158189753	-283646950439582	456153343598901	274444771529319	GEA6
gene-AT5G40740	917179429286189	37187008658322	131217724112421	283399280926881	459703663943492	275901262878322	AUG6
gene-AT5G24110	166187714990377	-116245845790762	410328037207658	-283299787608548	461136923840753	276083128398482	WRKY30
gene-AT2G31420	193245699475893	173053718591767	612578427599379	282500510620238	472798625670307	282372910250577	AT2G31420
gene-AT4G15940	119609232023037	353227914964778	125323836613536	281852139632491	482453954410186	287436652301893	AT4G15940
gene-AT1G49730	256984573575044	-36844110548295	130908901765283	-281448473338779	488554981473528	287564639336238	AT1G49730
gene-AT2G38340	926215615309133	-634853171811367	225531150608028	-281492454634232	487886875156906	287564639336238	DREB19
gene-AT2G41510	103020385442283	-814192533641906	28916442993069	-281567319271274	486751530133501	287564639336238	CKX1
gene-AT3G57420	160221120748298	350716844936278	124512181685909	281672716827809	48515719517892	287564639336238	AT3G57420
gene-AT5G00560	170375493622376	848272217772089	3013452871124	281495100155884	487846714217819	287564639336238	AT5G00560
gene-AT1G65032	26007476221971	384729758997534	136824858281681	281184109254103	492588322756504	288548080574895	AT1G65032
gene-AT5G09685	465597315687902	549538844668909	195426679156179	281199500007742	492352686507171	288548080574895	AT5G09685
gene-AT1G63840	962890853593396	547258299238968	194692659116051	281088306936505	494057374930139	288716255919103	AT1G63840
gene-AT3G53440	417583435681978	-43925719616895	156318306289075	-281001762747253	4953878664318	288802849960133	AT3G53440
gene-AT2G02061	910038511053675	-781508605019526	278400789334795	-280713501885841	499842863441234	288897148056192	AT2G02061
gene-AT2G44980	477678270314466	490807876652376	174860545948928	280685316398204	500280401309081	288897148056192	ASG3
gene-AT3G50685	17489822940456	-360428343371643	128366044726134	-280781685016945	498785852129082	288897148056192	AT3G50685
gene-AT5G42070	745138310524065	-421404203945825	15009987770757	-280749198721414	499289219676399	288897148056192	AT5G42070
gene-AT1G04567	430856788746279	801599232421509	285713561667906	280560442333232	502223054809233	289334966033612	AT1G04567
gene-AT1G09570	585177559021486	482655874939726	172341074922501	280058526475344	510100297929075	290586870657324	PHYA
gene-AT1G12790	554683149099245	416571207002577	148651627874618	28023319553146	507346399766409	290586870657324	AT1G12790
gene-AT2G08135	116802370660206	856721258531197	305767899475422	280186788737796	508076752684612	290586870657324	AT2G08135
gene-AT4G06130	483216748270209	-125280991957071	446979870419346	-280283297410093	506558958908082	290586870657324	MIR3932b
gene-AT5G62050	143447397408741	236433876396726	84427674166078	280043100478684	510344158152831	290586870657324	OXA1
gene-AT1G04990	950875448843088	482169240338062	172432223708213	279628267831181	516941641193042	291013203971412	AT1G04990
gene-AT2G22450	406792956844961	270638897791707	967965605596882	27959557263899	517464886660553	291013203971412	RIBA2
gene-AT5G03210	152290188098601	-117766337609889	420895119849417	-279799722201631	514205548980821	291013203971412	DIP2
gene-AT5G22840	132920566398321	-250262175022432	895071936867556	-279600068680808	517392904791066	291013203971412	AT5G22840
gene-AT5G25090	247247343716185	-643242356890286	230162696572599	-279472897419496	519432418764219	291013203971412	ENODL13
gene-AT5G37715	117905061436088	592921866092293	212140375104851	279495058778527	519076483302296	291013203971412	AT5G37715
gene-AT5G38140	829091302907253	-652005777992164	233141937008803	-279660444773411	516427156516617	291013203971412	NF-YC12
gene-AT5G63940	912777580921113	288339932039865	103325985873668	279058486209273	526129058867563	294090492470434	AT5G63940
gene-AT3G54500	731011729867094	-543301314004927	194884781230412	-278780780405107	530660160195153	295946021303356	AT3G54500
gene-AT1G01720	421962506892799	603512913589159	217761396430736	277144123559624	55808744773561	296278208123821	ATAF1
gene-AT1G14160	579618287218454	-522262568626955	188423089134616	-277175462426386	55755047598461	296278208123821	AT1G14160
gene-AT1G17960	343574046900047	-134813092600066	485736932156076	-277543426647962	551280421408579	296278208123821	AT1G17960
gene-AT1G26900	305575400898857	302248589242828	109358806692916	276382486589812	571281925845661	296278208123821	AT1G26900
gene-AT1G07743	71418575064791	-915740946390501	330862138732443	-276774172438941	564461687676702	296278208123821	AT1G07743
gene-AT1G52230	222878648221036	-430080365094812	154592385863883	-278202812312822	540203587545188	296278208123821	PSAH2
gene-AT1G72340	171845178787032	-260283019168769	941707628573177	-276394723023679	571067738994337	296278208123821	AT1G72340
gene-AT1G78900	184766972506518	261000265644446	94337352687082	27666693860934	566321559266027	296278208123821	VHA-A
gene-AT2G17880	206121425939429	719758490750668	258493178329516	278443901460777	536204034943049	296278208123821	AT2G17880
gene-AT2G30620	668595689197021	420587021443496	151675871693659	277293294409384	555535668313629	296278208123821	AT2G30620
gene-AT2G40020	513248727124458	-469495171181584	169031647330101	-27775578040999	547690973647428	296278208123821	AT2G40020
gene-AT3G01845	895196989078324	160435478583085	578102014324515	277521050969778	551659874633593	296278208123821	AT3G01845
gene-AT3G07650	342469977359289	512527034495594	185387448399775	276462640227059	569880230583537	296278208123821	COL9
gene-AT3G08820	707972855411619	645161982336701	2331791648717	276680801516586	566080809243879	296278208123821	AT3G08820
gene-AT3G16480	16932894598808	21573514969518	778124137723569	27725029881006	55627008700283	296278208123821	MPPalpha
gene-AT3G24200	13457651823973	209702536920778	75688612398835	277059560579295	559538710266443	296278208123821	AT3G24200
gene-AT3G54490	132101521590157	-763913957014858	276264759762657	-276515165260726	56896337660311	296278208123821	RPB5E
gene-AT3G56160	145800624068338	-376423200174119	135806643257475	-277175837017384	557544060424119	296278208123821	AT3G56160
gene-AT3G09305	498700971887145	587914313500967	21167684184868	27774144226946	547932667664449	296278208123821	AT3G09305
gene-AT3G61550	58340725357236	-512987024380938	184363260175891	-278247967567684	539452439875572	296278208123821	AT3G61550
gene-AT4G03585	710213050993039	-548307254765046	198282682844055	-276528059284067	568738507667218	296278208123821	AT4G03585
gene-AT4G05180	498286677298858	-43582773801843	156610505161581	-278287677808567	538792648277506	296278208123821	PSBQ-2
gene-AT4G19000	696936746239296	-663109400212584	239861412414766	-276455222012093	570009827028884	296278208123821	IWS2
gene-AT4G19220	553533643173253	682225269944379	246467554634007	276801249137013	563992939535068	296278208123821	AT4G19220
gene-AT4G09985	946336569095194	678303427119328	244589264042106	277323467068676	555020804079326	296278208123821	AT4G09985
gene-AT5G03995	74516972512719	-886277293828859	319171510916142	-277680577218471	548959724878123	296278208123821	AT5G03995
gene-AT5G11140	442518200185968	-153953779413434	553289591609	-278251717994056	539390094798721	296278208123821	AT5G11140
gene-AT5G06585	666930650606729	-326381371890898	118084321020229	-276396873921123	571030097115607	296278208123821	AT5G06585
gene-AT5G45070	301137184103536	-117066636784325	4217394231913	-277580492472064	55065236671346	296278208123821	PP2-A8
gene-AT5G52860	510818108055564	-615287281088734	221047105452065	-278351204749053	537738653740855	296278208123821	ABCG8
gene-AT5G54270	788207981365542	-573965484732644	206266806197725	-278263621429445	539192261561558	296278208123821	LHCB3
gene-AT5G55590	365371512507746	-105473404692719	37997064424999	-277583035133962	550609306748844	296278208123821	QRT1
gene-AT5G66580	861161494454669	-658581218709631	237874185896549	-276861155079705	56295710363426	296278208123821	AT5G66580
gene-AT2G25800	254734198054911	284796591826592	103097903949682	276238973748283	573799391633041	296953341936871	AT2G25800
gene-AT1G48780	277460024623104	-494117245678833	17910238716653	-275885348875558	580045339558078	299117015895363	AT1G48780
gene-AT1G68940	928728425130849	-382852254548407	138865298567397	-275700451083244	583335467995865	299117015895363	AT1G68940
gene-AT3G48990	170019815664799	450560364904553	163378401914336	27577718941136	58196792559897	299117015895363	AAE3
gene-AT4G17380	147855752622886	-160837171720951	583467513708841	-275657458113789	584102904908863	299117015895363	MSH4
gene-AT4G38900	131493705248886	255858260225252	927667002220859	27580830148396	581414305914304	299117015895363	AT4G38900
gene-AT2G30140	304860838197742	754163487827746	273772232984093	275471138766496	587439288938801	299843180286883	UGT87A2
gene-AT2G34690	274163627190031	222662647112103	808462870318572	275414809123348	588451349141097	299843180286883	ACD11
gene-AT2G08960	756373512181101	-278784257273056	10126382718852	-275304879356426	590430956392479	299843180286883	AT2G08960
gene-AT4G08245	183238095938791	908644810874642	329971001937002	275371110049276	589237561382199	299843180286883	AT4G08245
gene-AT5G42250	888021087468801	-604717822707137	219733414235382	-275205218474125	592230827522267	300133245308847	AT5G42250
gene-AT1G64550	313332646310974	182187340447779	662265588501192	27509709640825	594189098292683	300502217474024	ABCF3
gene-AT1G08765	928751957451114	-187427725380723	683663813907409	-274151888059571	611558459274415	300729746822014	AT1G08765
gene-AT1G07970	674624213617227	302792691058406	110524922728106	273958744855479	615163473581031	300729746822014	AT1G07970
gene-AT1G10950	730978974342829	215065940925401	783472323371224	274503558721753	605043362022952	300729746822014	TMN1
gene-AT1G18100	106759729732793	-544900361324143	198955534699315	-273880473919794	616629840026949	300729746822014	E12A11
gene-AT1G29600	105504213604279	-699966701800017	255345127728687	-274125732504188	612045535772324	300729746822014	AT1G29600
gene-AT1G74770	131148173169656	-702866285972115	25645089653117	-274074411701925	613002262398591	300729746822014	AT1G74770
gene-AT1G76690	884666115273193	112723534704248	410575808026411	274549869964566	604190069095275	300729746822014	OPR2
gene-AT2G28120	178472384674531	619398654814048	225886913430796	274207409985178	610525670457152	300729746822014	AT2G28120
gene-AT2G36080	103591041719176	55346987894923	201598452494919	274540737837846	604358244302987	300729746822014	ABS2
gene-AT3G59510	343261277345828	-112530655731639	410571117558741	-274083224364994	612837880285424	300729746822014	AT3G59510
gene-AT4G11000	366929536256456	-774395524303079	281735658633566	-274865996040027	598394289147249	300729746822014	AT4G11000
gene-AT4G38130	448362409027673	191739100940928	699773589408155	274001625444444	614361459523907	300729746822014	HD1
gene-AT5G02620	112938885781005	-475918025872371	173500245990935	-274303948766295	608733648044408	300729746822014	ANK1
gene-AT5G02865	141675463824427	-164922427007556	600191821247346	-274782863026702	599913555229853	300729746822014	AT5G02865
gene-AT5G24270	829865892919577	811184988486565	295019243613562	274960025844658	596680061697972	300729746822014	SOS3
rna-NR_143294.1	233051218836234	-672572944141153	244832079786912	-274707850673213	60128739704308	300729746822014	NA
gene-AT5G39040	13551535501764	298917000916842	108861504038587	274584669352802	603549597682198	300729746822014	ABCB27
gene-AT5G50290	899711718041362	-176078182194389	642922781375604	-273871431056853	616799456166655	300729746822014	AT5G50290
gene-AT1G66600	810630075148401	123797796629356	452185748535576	273776422698594	618584060296475	300793076900973	ABO3
gene-AT2G48121	144580951561577	-615210900183749	224748135366235	-273733483564276	619392138540097	300793076900973	AT2G48121
gene-AT1G25375	421654005792396	331765210482796	121282240404829	273548055655464	622892660931265	301521405283234	AT1G25375
gene-AT5G23930	300009936475385	836378454423235	305779560499218	273523335914852	623360665116606	301521405283234	AT5G23930
gene-AT1G08820	2022439292676	29714496001822	108763997172055	273201581170434	629481199097018	302453161168344	VAP27-2
gene-AT4G38310	617089857843734	616733221651273	225736340941447	27320954130786	629329128288535	302453161168344	AT4G38310
gene-AT5G27000	158745803522981	556223636003639	203484616049653	273349232390085	626665840318384	302453161168344	ATK4
gene-AT5G58710	443700083060764	395560940752544	144808239465908	27316190170634	630239730767949	302453161168344	ROC7
gene-AT3G19650	855493067394018	-251825633780023	922134969221587	-273089777728091	631620594408137	302521495286423	AT3G19650
rna-NR_139756.1	778815419612011	-759402807313731	279332303926711	-271863582062809	655517370063	30275814911463	NA
gene-AT1G19250	330111699450665	-41773030143417	153946349296122	-271347975021252	66580637344702	30275814911463	FMO1
gene-AT1G19715	254920547493182	-43812592573013	161414536924294	-271429038597445	664179180391911	30275814911463	AT1G19715
gene-AT1G24470	558642286914429	-71665306138061	264019224795256	-271439726382186	663964910969622	30275814911463	KCR2
gene-AT1G59950	233080632528436	-205011780857224	755215883608113	-271461161380454	663535367999348	30275814911463	AT1G59950
gene-AT1G64572	43751371998806	-414716833988185	152106726885914	-272648582004687	640127029982403	30275814911463	AT1G64572
gene-AT1G09067	312232513342544	-11097300893375	407924091487971	-272043282682711	651965165968944	30275814911463	AT1G09067
gene-AT2G24110	991787487227239	-582410556815567	213817052210197	-272387328697721	645212559396653	30275814911463	NA
gene-AT2G34430	16756653026427	-61640312374997	227205506631042	-271297616369371	666819029040287	30275814911463	LHB1B1
gene-AT2G36770	6039569264552	115610748329746	425913692107461	2714417274488	663924800360713	30275814911463	AT2G36770
gene-AT2G09650	146677486824031	160240534188165	589921945919352	27163006105569	660159463266637	30275814911463	AT2G09650
gene-AT2G47000	117132475854421	823312527948109	302719554250333	271972033649097	653371493520756	30275814911463	ABCB4
gene-AT2G47060	165987702330143	-454075334503324	166339040939477	-272981815897653	633692687779039	30275814911463	PTI1-4
gene-AT3G15630	122856840899602	563005413824006	207143710304656	271794597574779	656885627160934	30275814911463	AT3G15630
gene-AT4G09730	284484568721404	205697607985806	757242555725575	271640317135519	659954966775881	30275814911463	RH39
rna-NR_141967.1	406364642424905	-127624896789511	469366568443068	-271908792338693	65462204804983	30275814911463	NA
gene-AT4G19410	196028024983512	20504132165212	753082393762586	272269440037873	647519246153872	30275814911463	AT4G19410
gene-AT4G20930	637779771131381	328918717787353	120536810253266	272878232878608	635686487912617	30275814911463	AT4G20930
gene-AT4G28750	714272778458342	-371944424880654	136496780521336	-272493185157957	643147604684152	30275814911463	PSAE-1
gene-AT4G34680	346201638876344	-4175128820844	153856555276298	-271365026556473	665463799804239	30275814911463	GATA3
gene-AT4G37060	481195888388153	-414459916279668	151979097934183	-272708498677335	638965794820629	30275814911463	PLP5
gene-AT5G05290	523400191527002	-330780491482808	121498871358952	-272249847083403	647903332849442	30275814911463	EXPA2
gene-AT5G16340	586326742651124	562289491386957	206275505496899	272591498458556	641235122776725	30275814911463	AT5G16340
gene-AT5G37670	34818643273448	-774324890642642	284621938541858	-272053832044562	651757172137822	30275814911463	AT5G37670
gene-AT5G42930	153451236967254	422529609169638	155631705879461	271493271105629	662892378138289	30275814911463	AT5G42930
gene-AT5G48180	961110071232913	733711943286844	269425967860664	272324137540554	646448078068484	30275814911463	NSP5
gene-AT5G56795	833888575218633	88498068084714	324917098645391	272371224702149	645527224159715	30275814911463	MT1B
gene-GeneID:38088418	12862027587169	-149434130998133	550520652524881	-271441462391602	663930113204899	30275814911463	NA
gene-AT1G05870	558869065774958	-451383812349499	166568803004757	-270989407504242	673046987878859	303891289702715	AT1G05870
gene-AT4G06880	891968777179535	-759668126009347	280263755739461	-271054715585682	671722962460882	303891289702715	AT4G06880
gene-AT5G48480	396441123371319	-327635553029282	120894129549435	-271010308151735	672623002941377	303891289702715	AT5G48480
gene-AT4G00430	592815601329391	-497158628713157	183588535290852	-270800476688552	676890501681166	305062809678336	PIP1%3B4
gene-AT3G48380	198868089464617	395797141225154	146285365748574	270565096651858	681706546158454	305270176219715	AT3G48380
gene-AT4G04480	161384356449321	-309254809389732	114312823866606	-270533785212593	682349515765196	305270176219715	AT4G04480
gene-AT4G35790	523365485285097	287905020871043	106382390525611	27063221596034	680330108319674	305270176219715	PLDDELTA
gene-AT4G37520	108779820433024	100152734498914	370020853647588	270667811048024	679601161987278	305270176219715	AT4G37520
gene-AT1G33475	158987384610557	602887227183482	223064931121836	270274320643522	687698533717766	306540366480363	AT1G33475
gene-AT3G47470	163268505283501	-37898417686525	140220737240771	-270276839448149	687646426477761	306540366480363	LHCA4
gene-AT3G01035	627006599933197	303951341755283	112520673394759	270129330535486	690703971948833	307319233566378	AT3G01035
gene-AT1G31780	24043272043987	2359345901523	875377263826463	26952332428761	703393742565323	308454897170054	AT1G31780
gene-AT1G67960	103736364018677	30779056733602	114222017288551	269466933470866	704585148214004	308454897170054	POD1
gene-AT2G22660	522511897121198	27393748449976	101559979655611	269729755193609	699047759545468	308454897170054	AT2G22660
gene-AT2G45120	418445312064794	837447765100431	310299761147889	269883470745343	695827272278323	308454897170054	AT2G45120
gene-AT3G17930	323943409076027	-265565974517375	985010173476639	-269607341800387	701622005150801	308454897170054	DAC
gene-AT3G54890	20388240348516	-329551024540319	122242947987836	-269586941385864	702051834479485	308454897170054	LHCA1
gene-AT5G16760	155964465066818	-246789456809187	914542054123437	-269850309995561	696520892077278	308454897170054	ITPK1
gene-AT5G24260	171543716839615	446805038981758	165811761863915	269465226084781	70462124952262	308454897170054	AT5G24260
gene-AT5G28850	157390411095185	29461582932192	109190029206421	269819352062775	697168996238208	308454897170054	AT5G28850
gene-AT1G53280	229936633357718	321570841513434	119408962997196	26930209713067	70807815044865	309413684812329	DJ1B
gene-AT3G04350	136688235859417	367507985263864	136587531465239	26906408024322	713149337825433	311073194197533	AT3G04350
gene-AT5G64401	999481916244314	-580481925212724	215801959393782	-268988255177747	714771700889926	311225104057722	AT5G64401
gene-AT1G06830	107957120964472	-830356953067611	308863971049324	-268842283626214	717904258644823	311480464488619	AT1G06830
gene-AT2G05185	270576363278507	-384383496267785	143029877559818	-268743498089781	720031187725684	311480464488619	AT2G05185
gene-AT2G32100	581272899001664	-750754978307966	279264768246992	-268832686278553	71811064935791	311480464488619	OFP16
gene-AT4G06275	282908828063797	-119994042531694	446533206978804	-268723670840878	720458764629589	311480464488619	AT4G06275
gene-AT3G09470	216298972227468	227893096508087	849299004920582	268330817754104	728977810194321	313498960732688	AT3G09470
gene-AT3G14580	629769857340679	747630689592177	278614650013932	268338613764492	728807877905286	313498960732688	AT3G14580
gene-AT5G50070	837824524419798	249333831825233	929167745640234	268341032063518	72875517264271	313498960732688	AT5G50070
gene-AT1G18075	809015925033425	-744533934361089	27762384618268	-268180829780442	732254078274478	313557762839942	MIR159b
gene-AT3G14990	194028144857672	598334358450101	223184314111092	268089789747623	734249151940258	313557762839942	DJ1A
gene-AT4G06875	375788754592477	402845023956928	150236677631797	268140263953538	733142446241368	313557762839942	AT4G06875
gene-AT5G19440	40859969574931	487926584496014	181989145029802	268107520597512	733860211764019	313557762839942	AT5G19440
gene-AT4G26050	931988050261268	86392238066131	322407270069566	267959956509325	737102786013882	313679612438347	PIRL8
gene-AT4G29740	943936647951006	-128347758192656	478961142551281	-267971129158801	73685682916662	313679612438347	CKX4
gene-AT1G04077	113017092232947	-743768979848765	278260714447873	-267292126135936	7519389751575	313999264122218	AT1G04077
gene-AT1G12210	216193111744841	561403315177946	209882104684161	267485079789327	747625144151403	313999264122218	RFL1
gene-AT1G18260	476114674175214	335351812251329	125442736384084	267334579839314	750987934619721	313999264122218	EBS5
gene-AT2G01280	593407381813892	-436850467118985	163376682909582	-267388503266867	749781506461479	313999264122218	MEE65
gene-AT3G15518	11419570484785	-725525245762324	271089939472602	-267632670977688	74434046877378	313999264122218	AT3G15518
gene-AT3G00850	124536702745292	-1444002780405	539141823187901	-267833567773824	739890265172566	313999264122218	AT3G00850
gene-AT3G61450	416113945583501	826413724598967	308715829409545	267693991001232	742979587828314	313999264122218	SYP73
gene-AT4G02860	165615577517486	2420335450231	903854764110504	267779243561645	741091277973318	313999264122218	AT4G02860
gene-AT4G36400	173780769473194	31893503141757	11921075894375	267538797876508	74642813435067	313999264122218	D2HGDH
gene-AT5G41080	5669992032985	125490091249603	469490984074452	267289672232987	751993980069175	313999264122218	GDPD2
gene-AT5G49920	319982153740136	-557999495026729	208687789668496	-26738483162485	749863596888513	313999264122218	AT5G49920
gene-AT1G09023	939039747369928	-373740064595471	139860577684637	-267223309657847	753482884298184	314084068511122	AT1G09023
gene-AT1G07810	251696937226929	357328104874201	133907576212011	266846817022852	761979980661958	314911437618326	ECA1
gene-AT2G29540	175160082134803	-446562830170069	167370740633313	-266810571836107	762802517232515	314911437618326	RPC14
gene-AT3G45210	299065559955626	-610046285709176	228643190500003	-266811482281676	762781846133217	314911437618326	AT3G45210
gene-AT4G19700	219913906901477	421832627021183	158079682374575	266848098809838	761950906763153	314911437618326	RING
gene-AT5G01915	143895931638842	-699809393098908	262096014122884	-267004973517378	758400124497996	314911437618326	MIR5629
gene-AT5G20960	309721511537589	611330511344538	229140436459261	266792941826846	763202894625001	314911437618326	AO1
gene-AT1G18735	250773882518621	-394518852620516	147981902906126	-266599391461253	767610824231605	31513327064715	AT1G18735
gene-AT2G07813	464775339970498	-286979802075311	107611070329572	-266682415848483	765717233973775	31513327064715	NA
gene-AT3G56310	513749934907893	30311788704551	113693919839934	266608704733075	767398201694805	31513327064715	AT3G56310
gene-AT3G01830	187771896351428	-130032240243445	48803495230343	-26644042528044	771248182589751	315967606035316	AT3G01830
gene-AT4G30500	438167451625762	421227106988485	158119693395799	266397624446492	772230158443868	315967606035316	AT4G30500
gene-AT5G47760	757806339671268	328530457114497	123356512209089	266325993845902	773876080050083	316111555307414	PGLP2
gene-AT3G09980	289944782474112	-277664851540084	104326545963876	-266149759847535	777938958621035	317240650120802	AT3G09980
gene-AT1G16280	989514252592427	-25688355389313	966080324717148	-265902893704352	783662319063797	317454717541814	RH36
gene-AT1G35625	499576410621373	-205849502783838	774129948520386	-265910785621049	783478770260238	317454717541814	AT1G35625
gene-AT4G10970	242029296220617	-375461363196063	141195773083156	-265915441374395	783370505634983	317454717541814	AT4G10970
gene-AT5G17530	179830090441614	233949512456644	87973880523463	265930650170932	783016934534332	317454717541814	AT5G17530
gene-AT1G27640	532204634604088	515836847676468	194125711146417	265723094911113	787854497355698	317824059976541	AT1G27640
gene-AT1G50480	10993058997433	351717239810222	132403290038978	2656408611196	789778541801122	317824059976541	THFS
gene-AT4G10200	638023900753979	-233831087055835	880114532130152	-265682565756403	788802242707529	317824059976541	AT4G10200
gene-AT5G14620	622481682037615	319248384708954	120151734049146	26570435061584	788292692464905	317824059976541	DRM2
gene-AT4G18540	154142960388954	-225496780244873	849100751067026	-265571288167513	791409642883557	31795663399205	AT4G18540
gene-AT1G04157	118453457487779	825061451428222	311010223557746	265284350459634	798168673665999	318576244961427	AT1G04157
gene-AT1G18265	118944046612048	-645189869934327	243168622102281	-2653261199395	79718155870767	318576244961427	AT1G18265
gene-AT3G02915	179406006906321	736400736824397	277428191694136	265438322013171	794535359686698	318576244961427	AT3G02915
gene-AT5G49460	268362191133187	278419636646759	10491141087469	26538546600933	795780945996923	318576244961427	ACLB-2
gene-AT2G24070	634008137743904	-403652404326205	152194931222096	-265220662137007	799675891371412	318657145163613	QWRF4
gene-AT1G04240	110535473018581	-560537684536237	211447695841782	-265095196381646	802652562264758	319322380104906	SHY2
gene-AT2G15280	494294871766755	-371333968135241	140237688343069	-264788996825755	809958828030606	320734384451811	AT2G15280
gene-AT3G13170	114367862640369	173535052139486	655352616781223	264796458724475	809780073344799	320734384451811	ATSPO11-1
gene-AT4G22750	254898781952172	186488545480809	704311355027124	264781398382576	810140890026477	320734384451811	AT4G22750
gene-AT1G06760	661787159612351	361465774142004	137048774749671	263749730562894	835202890376048	322347621742147	AT1G06760
gene-AT1G07740	20139010583421	49365969056459	187004922059008	263982191018918	829496036678547	322347621742147	AT1G07740
gene-AT1G09430	108412973038963	377884255995768	143240238306756	263811524235606	833682451924075	322347621742147	ACLA-3
gene-AT1G29440	506177532983791	-739274041532459	280346252557819	-26370034726253	836419753354566	322347621742147	SAUR63
gene-AT1G61470	340130193802609	-103299136528703	391161227586554	-264083271151523	827025443335247	322347621742147	AT1G61470
gene-AT1G66940	240848418214804	-382520478982192	144803696518522	-264164857789568	825036112654957	322347621742147	AT1G66940
gene-AT2G04890	169455149776205	267573368843809	101325754356021	264072417268817	827290417255816	322347621742147	SCL21
gene-AT2G21210	572236813095276	-797726627148847	301636060413178	-264466597944599	817715917767187	322347621742147	AT2G21210
gene-AT2G42230	148175992715601	-22498763401086	853138045452715	-263717736197629	835991088628346	322347621742147	AT2G42230
gene-AT3G26920	77320466356596	-247583815463582	936944834120052	-264245883479473	823064698400105	322347621742147	AT3G26920
gene-AT3G29760	118770407381167	-412127693949657	155839348327495	-264456761641209	817953626210239	322347621742147	AT3G29760
gene-AT3G30775	279938521549243	84831266846293	321026480016966	26425006074829	822963176754968	322347621742147	ERD5
gene-AT3G46668	669374067321338	417108349053755	158152058082085	263738805622918	835471957324727	322347621742147	AT3G46668
gene-AT3G48640	559896137884976	-14083225823315	533742746559553	-263857933697346	832542171924775	322347621742147	AT3G48640
gene-AT3G60880	973137776566811	258165856975481	979261253723736	263633280693768	838074892380657	322347621742147	DHDPS1
gene-AT4G22780	123311654148324	-453520705024038	172059161081235	-263584166151964	839288850157635	322347621742147	ACR7
gene-AT5G22540	230316602187241	-235285482078435	891364133500292	-26396112793376	830011689687891	322347621742147	AT5G22540
gene-AT5G23340	224868700972417	497381405633332	188634797338187	263674259814121	837063218933779	322347621742147	AT5G23340
gene-AT5G45360	266805651992705	241902278371893	915525713261204	26422226581732	82363889764833	322347621742147	AT5G45360
gene-AT5G51720	343145893982206	-457458527162114	173618899722904	-263484291106682	841762300978196	322790074191435	NEET
gene-AT1G29910	119277004730062	-557140035360185	211666826967927	-26321556539637	848449816229915	323434135039051	CAB3
gene-AT1G66260	636077783083272	-215947473754208	820621730020998	-263151054687136	850062286384208	323434135039051	AT1G66260
gene-AT3G22960	223422199380785	258998571241559	983468920636286	263352065130834	845046965915503	323434135039051	PKP-ALPHA
gene-AT4G07030	40894113732839	546449038035603	207547732476089	263288368182273	846633367950221	323434135039051	AT4G07030
gene-AT5G66820	769641962810539	320624074467576	12183044985493	263172363599871	849529359038415	323434135039051	AT5G66820
gene-AT2G30900	910353649121471	-777757676496621	295617734814783	-263095743218491	85144699931181	323457167219123	TBL43
gene-AT3G02290	580505575139529	312943082915213	119003928802206	262968698651412	854635177107518	323678395381724	AT3G02290
gene-AT5G58920	112974606033354	228376337913865	868460280153261	262966934853443	85467951455853	323678395381724	AT5G58920
gene-AT5G44005	288519935904654	668795955365041	254406339411363	262884941040573	856742904354318	323957568493234	AT5G44005
gene-AT2G08610	217037362800482	-105620161576916	402091978464489	-262676619365198	862005404329517	32539960376762	AT2G08610
gene-AT2G45350	614096077120133	789119762750994	300586943603604	262526293820545	865820768784779	32539960376762	CRR4
gene-AT3G14360	590441163685189	77864955286747	296601547628429	262523766006417	865885055262428	32539960376762	AT3G14360
gene-AT4G19095	233796757268851	391250583562586	149027639299011	262535584273448	865584533911964	32539960376762	AT4G19095
gene-AT1G49560	352274300158648	-312989796896171	119290235781225	-262376710756265	869632263767423	325805326795197	AT1G49560
gene-AT1G78240	507295384302099	324895335770714	123809483085233	262415549822665	868641174994125	325805326795197	TSD2
gene-AT1G19330	362422814123312	-455621142192196	173818223788502	-262125070813395	876078090994513	326299646436441	AT1G19330
gene-AT1G50900	444675692238641	-257747460845042	98333118883039	-262116633513492	87629495256194	326299646436441	GDC1
gene-AT3G56550	597193183581061	678912270611584	258944396864108	262184576624716	874549990998416	326299646436441	AT3G56550
gene-AT3G63000	224738392597874	308746187536865	117775087442847	262148977547302	875463883296885	326299646436441	NPL41
gene-AT1G05630	689395169266564	-397193811824841	152164457596396	-261029295604869	904647144361834	32650104860533	5PTASE13
gene-AT1G04827	633493724362304	390032022726064	149503236562159	26088533713041	908461600084802	32650104860533	AT1G04827
gene-AT1G25025	141766394181303	-241082410315975	923867047092738	-260949247053051	906766415365583	32650104860533	AT1G25025
gene-AT1G51700	863324789590894	-735805260449059	281899849888478	-261016549224893	90498430616284	32650104860533	DOF1
gene-AT1G52220	690921299892702	-276414560014185	105743989656663	-26139978348809	894896036214917	32650104860533	AT1G52220
gene-AT1G53340	10769665328207	666192968084779	255423255039201	260819230411317	910218030274144	32650104860533	AT1G53340
gene-AT1G09677	208175908333071	769128615768655	294622177538026	261055913100563	903943431355519	32650104860533	AT1G09677
gene-AT1G76980	303117132071897	467989455273559	178663116195955	261939601881943	880856222664734	32650104860533	AT1G76980
gene-AT1G77510	459462539080651	516933333885727	198131475295003	260904196628047	907961065545428	32650104860533	PDIL1-2
gene-AT2G01610	730879384925291	-129581503078777	496673374126931	-260898831765563	908103424919711	32650104860533	AT2G01610
gene-AT2G05380	106195683169627	665165865324082	253881542654105	261998512522953	87933602385497	32650104860533	GRP3S
gene-AT2G15940	334122350696436	-811633903622071	310537870814823	-261363904341978	89583624012715	32650104860533	NA
gene-AT2G19810	232622231659693	485932794753641	1857684419537	261579840818579	890190975647988	32650104860533	OZF1
gene-AT2G29170	530912441491765	-574879222056836	22041899306991	-26081201717245	910409866595586	32650104860533	AT2G29170
gene-AT2G42910	17003316716195	262638046744083	10030739500777	261833184605918	883608290881572	32650104860533	AT2G42910
gene-AT2G42960	271482341942062	-443242828130371	169467538537133	-26155028388121	890961806019929	32650104860533	AT2G42960
gene-AT3G01970	22145175835082	853628980665937	32691590271353	261115771236726	902362687943233	32650104860533	WRKY45
gene-AT3G01525	619660937301226	412212565214937	158008605969858	260879818972375	908608099592198	32650104860533	AT3G01525
gene-AT3G17717	183969267722185	-447614758785532	171495221393387	-261007131947289	905233480033205	32650104860533	AT3G17717
gene-AT3G00620	263437776604564	202674271340087	777221441835528	260767730315623	911588468288512	32650104860533	AT3G00620
gene-AT4G15975	217814206208672	-93078223170201	355809731686523	-261595495797752	889782942854983	32650104860533	AT4G15975
gene-AT5G07100	28564103743342	626754710628766	240261312651624	260863766917628	909034379494347	32650104860533	WRKY26
gene-AT5G27765	317440524899162	-209081660263918	799068466935858	-261656752725672	888187942042131	32650104860533	AT5G27765
gene-AT5G27780	242418971731809	-136539399484504	522705901197385	-261216487458296	899708527434067	32650104860533	SAUR75
gene-AT5G44790	313779989528638	324926309956032	124305691036808	261392947696835	895075098401914	32650104860533	RAN1
gene-AT5G50820	158453677857838	-718339085132688	274787860781673	-261415872989902	894474701191475	32650104860533	NAC097
gene-AT5G64685	1651527074771	-53320801180252	204529613847108	-26069966190867	913402621718209	326671827828853	NA
gene-AT1G28260	140045255218833	416057139867385	159783954134648	260387309927741	921768792558528	328133992527259	AT1G28260
gene-AT1G63340	855097146969042	-253077116434475	972077677780706	-260346598033463	922864260311241	328133992527259	AT1G63340
gene-AT2G29760	316897814028264	384050883768917	147497744061739	260377462863542	92203364899535	328133992527259	OTP81
gene-AT3G61090	692923300535428	-710709248193388	272971495136707	-260360243049355	922496973490657	328133992527259	AT3G61090
gene-AT1G53540	12476296385032	-128383849786132	493747648094218	-260019162180663	931717175780104	329712800665716	AT1G53540
gene-AT4G27290	118575509056732	-671493370059178	25827607319248	-259990544907638	932494492775088	329712800665716	AT4G27290
gene-AT5G01010	522032125734828	220719919707467	848963167878867	259987627330095	932573774000369	329712800665716	AT5G01010
gene-AT5G16180	132654235901709	299909198246305	115357303170653	259982844608144	932703751013262	329712800665716	CRS1
gene-AT1G10090	225351339050652	300197010840989	115525715656936	259852976572291	936239276234025	329903157894064	AT1G10090
gene-AT3G04880	266768819317517	262093580318231	100877373554715	259814040634269	937301594703295	329903157894064	DRT102
gene-AT3G56950	422287767440919	-390331515387863	150224706516825	-259831770977131	936817711156169	329903157894064	SIP2%3B1
gene-AT5G55460	946936507671557	-732655569456264	282045663430157	-259764876561448	938644511140847	329903157894064	AT5G55460
gene-AT1G27970	380626205170662	326714124443801	125840684469088	259625196590579	942469239305703	329966178363166	NTF2B
gene-AT1G62250	926466744433691	-290273218567744	111812908976078	-259606177163182	942991104675703	329966178363166	AT1G62250
gene-AT5G25900	193334357068213	37640204422704	14501477523833	259561167893705	944227120300705	329966178363166	GA3
gene-AT5G46460	601004452189022	768404120500191	295948849773031	259640853846702	942039820361408	329966178363166	AT5G46460
gene-AT3G63450	341262193179798	-557330235747577	214791987479748	-259474406977181	946613770940855	330327636896747	AT3G63450
gene-AT2G08665	56361478896429	-375876690670008	144999443211541	-259226299318707	953468526070133	330359938812981	AT2G08665
gene-AT2G34420	563614182246746	-375878112667721	144999205085719	-259227705728121	953429545164544	330359938812981	LHB1B2
gene-AT3G17980	745936553437719	-240082625607526	925974068615447	-259275754845389	952098639736338	330359938812981	C2
gene-AT5G13400	121670201810971	-591120898652728	2279700208907	-259297646393664	951492818519606	330359938812981	AT5G13400
gene-AT5G42830	320477864676659	-156001773713394	601534779997343	-259339574203977	950333478442366	330359938812981	AT5G42830
gene-AT2G09545	438519203069185	-287309500035182	110861465585038	-25916083511885	955284545376227	330520334134633	AT2G09545
gene-AT3G53140	323402920021695	-481401802546066	185970530323813	-258859186833445	963692373935689	332561179927101	AT3G53140
gene-AT4G24972	113776464656093	-442930233104784	171113608119252	-258851553639205	963905986770327	332561179927101	TPD1
gene-AT2G42600	893220617438216	-353626136868728	136644098536267	-258793567125676	965530102168501	332651675679407	PPC2
gene-AT4G07130	374841604569985	364557994431143	140916593345467	258704802448213	968020993466595	333040124048007	AT4G07130
gene-AT3G20130	126396237726845	-561335657025205	217152812859133	-258497990255988	973846737070785	334573196152294	CYP705A22
gene-AT1G68937	111875855655606	-529602445612536	205009319524159	-258330912390607	978575992798245	335254919720655	AT1G68937
gene-AT1G79120	43635300640661	-777019606086405	300776342641514	-258338005995541	978374788067259	335254919720655	AT1G79120
gene-AT1G52618	179901795663051	-423335632959664	163925864889837	-258248222905005	980924139139784	335588710739041	AT1G52618
gene-AT1G29720	469924610809876	-46818535722016	181330191901402	-258194927337162	982440241484039	335637311590638	AT1G29720
gene-AT1G32790	103298167616247	316161306352938	122643752893457	257788349503291	994075076913156	336319555453707	CID11
gene-AT1G72980	777356335153393	237747472632056	921953380912572	257873638249178	991624287312783	336319555453707	LBD7
gene-AT2G27110	96864031005056	208617408999205	809025822741812	257862484898435	991944474901293	336319555453707	FRS3
gene-AT4G04900	389709896374764	-121683828114639	471899629079435	-257859554481988	992028615836891	336319555453707	RIC10
gene-AT4G12480	113739529493962	105680693827213	409849039940436	257852729977291	99222459222631	336319555453707	EARLI1
gene-AT4G19110	103632889895846	209704133285229	813433533585961	257801190419042	993705745870961	336319555453707	AT4G19110
gene-AT5G44120	318044181226411	-40548042538693	157177517186871	-257976097755028	988687210887137	336319555453707	CRA1
gene-AT1G31900	360428799068935	416071631832905	161474874730827	257669580191024	997496925995214	336406851553543	NA
gene-AT5G56550	241229218164956	791026243644431	307010346445314	257654588128134	997929605539427	336406851553543	OXS3
gene-ArthCp078	117878478047272	-999799936324096	388066775763419	-257636056154834	998464679970192	336406851553543	ndhI
gene-AT5G49650	252910417737275	280141780626199	108777998633405	257535332645998	100137734539131	336923476802666	XK-2
gene-AT1G64440	733157470219267	-431012738032784	167427261860434	-257432829781373	100434923218639	337458579018114	RHD1
gene-AT1G07890	468335834933746	-370846372620977	144364559991992	-256881863971012	102045847912861	337558599469954	APX1
gene-AT1G11910	191274912878959	292166890326272	113973869409344	256345504316376	103636121451031	337558599469954	APA1
gene-AT1G27700	783081237123371	-254167770585414	989798918993062	-256787278414067	102324700695948	337558599469954	AT1G27700
gene-AT1G70980	179342809427933	321822455812653	125206899505705	25703252543043	101603071603724	337558599469954	SYNC3
gene-AT1G73720	106284233029723	20536667852487	800850103282174	256435851956818	103366711303051	337558599469954	SMU1
gene-AT1G75120	386753626520938	-372955030197349	145286773334945	-256702672677254	102574705954554	337558599469954	RRA1
gene-AT2G02450	11298253872934	-432362735891821	168223176054185	-257017342100683	101647615988763	337558599469954	LOV1
gene-AT2G03120	404676218590027	289165765146586	112698860239018	25658268817742	102930185767971	337558599469954	SPP
gene-AT2G34900	136445475554484	240485686909687	937336929734219	256562692966633	102989532339329	337558599469954	IMB1
gene-AT2G35747	235022429683838	-524914639578012	204193255907644	-25706756927145	101500327404342	337558599469954	AT2G35747
gene-AT3G01055	59761789589527	-134761502908565	52543268161427	-256477199885134	103243622790879	337558599469954	AT3G01055
gene-AT3G06860	428576618473579	445997262193941	173467038402923	257107786182406	101382530411065	337558599469954	MFP2
gene-AT3G24000	273771517750065	430355959622062	167622646967841	256740940085876	102461560617835	337558599469954	AT3G24000
gene-AT4G01540	228097236468346	806657014112028	314678562425793	256343173775065	103643079216631	337558599469954	NTM1
gene-AT4G11470	153502937330877	-12591479543669	489460042035006	-257252450911375	100959807247465	337558599469954	CRK31
gene-AT4G18195	110952489170783	-952602711786491	371445563958219	-256458228127781	103300083548617	337558599469954	PUP8
gene-AT4G24160	29165204167943	790566962718609	307919742075072	256744487180645	10245107854261	337558599469954	AT4G24160
gene-AT4G33030	237498543186086	289372584455482	112474346551068	257278742512272	100883149627134	337558599469954	SQD1
gene-AT5G12360	155916705685318	-456225963482111	177709165416619	-256726186526475	102505169335683	337558599469954	AT5G12360
gene-AT5G13820	508598688984509	700342987976334	273135959506498	256408196577893	103449111379926	337558599469954	TBP1
gene-AT5G18020	377607028502357	-813891305099078	316871492559948	-256852170109654	102133317046078	337558599469954	SAUR20
gene-AT5G48485	218716886591316	-374498820151835	14592963193676	-256629729809862	102790684377826	337558599469954	DIR1
gene-AT5G66840	71357382836028	-649755848429154	252688298596988	-257137292085474	10129618383133	337558599469954	AT5G66840
gene-AT1G32370	783295394833707	-281133075606756	109795583815574	-256051350916793	104517599872421	339953583499817	TOM2B
gene-AT1G60730	37362537497781	619252291243668	241940618173303	25595218195239	104816275744804	340290074205225	AT1G60730
gene-AT5G62930	215086211857819	265325147596182	103673196169026	255924537296606	104899670805475	340290074205225	AT5G62930
gene-AT1G10210	555720890174011	358356185222142	140139086156021	255714658238297	10553473619731	340991666811069	MPK1
gene-AT1G17850	179186864086422	-291979017297878	114176430451738	-255726174082221	105499802353565	340991666811069	AT1G17850
gene-AT2G39330	654504049954755	180601195890065	706106322262386	255770540775521	105365310073591	340991666811069	JAL23
gene-AT1G24880	310082401410527	-594886489937014	232850198116169	-25548034519611	106247773661383	341483856155207	LpxC2
gene-AT1G74870	286265816930366	845995015925669	331226518835694	255412827118872	106454031368482	341483856155207	AT1G74870
gene-AT3G14290	190531274946871	24412881927731	955975093579129	25537152684941	106580373011965	341483856155207	PAE2
gene-AT3G50260	688189026470637	845121962438578	330948002865086	255363971113946	106603501183297	341483856155207	CEJ1
gene-AT3G60030	480991903380506	310362425367246	121424356051306	255601458768376	105878680064787	341483856155207	SPL12
gene-AT3G09965	15865524416807	-115139019554252	450917844407232	-25534367508922	106665649587106	341483856155207	AT3G09965
gene-AT5G54080	683333505106804	534544963745463	209266303985544	255437666535358	106378109271292	341483856155207	HGO
gene-AT4G21150	413112836835342	207750489365154	81376368380406	25529584755367	106812229592463	341505540871085	HAP6
gene-AT1G08633	133274127856294	101440812487311	397673338742218	255085776703445	107458169949532	342925007082579	AT1G08633
gene-AT3G59930	153784340610402	136100326773773	533695904487451	255014748341532	107677357199958	342925007082579	AT3G59930
gene-AT4G32120	723303071897587	-250950592172626	984019411007731	-255026058800637	10764242753711	342925007082579	AT4G32120
gene-AT2G22490	735592391237241	216893620577877	851055961406572	254852360377582	108179965878376	343629652342143	CYCD2%3B1
gene-AT3G19390	506393269794629	124706648863922	489289450183904	254872956727454	108116102634909	343629652342143	AT3G19390
gene-AT2G05195	421559750093448	-56208080185589	220630072763884	-2547616446002	108461648192173	344076971479249	AT2G05195
gene-AT1G80850	356033883241988	-479036520629289	188130949867505	-254629299945947	108873762019387	344936366387491	AT1G80850
gene-AT2G42890	192740064858799	489316484707487	192276640243165	25448566403525	109322610523008	34546227778079	ML2
gene-AT5G21940	135024839117074	625120730677738	245609307826225	254518338987392	109220360173418	34546227778079	AT5G21940
gene-AT1G14890	222031102529322	460075543779274	180976433335512	254218483202363	110161901364008	345600436999572	AT1G14890
gene-AT1G21670	748003967894742	634262119064019	249569559341787	254142420548731	11040188032327	345600436999572	AT1G21670
gene-AT1G07733	270813454590225	-679547389992253	267288285728828	-254237625169131	110101581178285	345600436999572	AT1G07733
gene-AT1G62570	38754772587719	536714977066008	211142504795874	254195609541001	110234019374634	345600436999572	FMO GS-OX4
gene-AT3G55630	152588260477851	-438369992695778	17238459630997	-254297658885676	109912593168433	345600436999572	DFD
gene-AT4G25835	696667135903433	417502758271418	164298760450894	254111934335745	11049819515154	345600436999572	AT4G25835
gene-AT5G23420	382272735794116	-543725756954177	213833673060359	-254275086412933	109983618175187	345600436999572	HMGB6
gene-AT5G37490	542151602611844	-126643216461656	498090176714751	-254257607120372	110038645340797	345600436999572	AT5G37490
gene-AT1G16370	148169791050398	664825851202513	261807219653085	25393717258197	111051760316977	346444616764088	OCT6
gene-AT5G03240	292297514983459	335422698593481	132087816335446	253939165548511	111045433650968	346444616764088	UBQ3
gene-AT3G51830	162675960150983	-199716409397534	786796747066449	-253834818385016	111377114197502	347016424553874	SAC8
gene-AT2G47180	198294810118855	-626565533416601	246928894674322	-253743303003477	111668731320488	347039707374752	GolS1
gene-AT4G31590	115433927008389	406685640584249	160270628253819	253749327007182	111649514781367	347039707374752	CSLC5
gene-AT3G02845	318607753297902	382622525138569	150854202508323	253637299310544	112007363524771	347649792734381	AT3G02845
gene-AT2G03925	681997489005437	-397159460193614	156737646990917	-25339123549343	112796940190047	349145901316504	AT2G03925
gene-AT3G17580	654357524457588	783348960569217	3091919781256	253353584823926	112918189724501	349145901316504	AT3G17580
gene-AT3G50010	140454778729328	767716934553395	302998042122126	253373562804726	112853838592668	349145901316504	AT3G50010
gene-AT1G04980	244218259070438	579900699130908	229447375405162	252737996286473	114917100183366	349678523671339	PDIL2-2
gene-AT1G17450	946219366476196	274475627805197	108736568534022	25242255802777	115953495793091	349678523671339	AT1G17450
gene-AT1G21750	8823819759975	370910210930226	1465310714818	253127345060256	113649208154658	349678523671339	PDIL1-1
gene-AT1G22260	749290527155922	-762479924538529	301258347429724	-253098355960541	113743179789998	349678523671339	ZYP1a
gene-AT1G27000	444196647639392	283587950352617	112162726469261	252836177649743	114596200071443	349678523671339	AT1G27000
gene-AT1G30545	239941042830972	-411378066507868	162592279130605	-253012054882029	114023343538062	349678523671339	AT1G30545
gene-AT1G06733	753755483749476	-183078239229338	725204885166224	-252450366750322	115861795992395	349678523671339	AT1G06733
gene-AT1G44000	122442731921013	-411704629012264	16302104653793	-252546918177509	115543915147668	349678523671339	AT1G44000
gene-AT2G09300	646517900467727	811123731790871	321007340193707	252680742845759	115104597657499	349678523671339	AT2G09300
gene-AT3G02390	191583889019721	-567052345721849	224100324338884	-253035040174397	113948665382974	349678523671339	AT3G02390
gene-AT3G03720	178278232757264	279195998787692	110534961756804	252586145008103	115414988039668	349678523671339	CAT4
gene-AT3G21070	125005902742501	-495402221015277	19621259917195	-252482370197407	115756343650616	349678523671339	NADK1
gene-AT4G02420	142727259433875	-830829164864864	32846027747454	-252946618462643	114236181400226	349678523671339	AT4G02420
gene-AT4G14040	127824213365625	486696949407212	192377309202173	252990829025337	114092343948695	349678523671339	SBP2
gene-AT4G07895	244522270170774	910604235324513	359618409025255	253214021438086	113368647301207	349678523671339	AT4G07895
gene-AT4G34890	421167748275131	42470774264456	168231752853245	252453972238552	115849911538716	349678523671339	XDH1
gene-AT4G38810	179165874353773	344094911809876	136120691373215	252786632464596	114758036098925	349678523671339	AT4G38810
gene-AT4G39830	545668973137221	-973432191793986	385198553522134	-252709202278469	115011362856507	349678523671339	AT4G39830
gene-AT5G13270	347751880381167	33760772578378	133621824747033	252659119438702	115175482067816	349678523671339	RARE1
gene-AT5G24105	368533609864491	-103395088497138	40937324642642	-252569236997568	115470544057717	349678523671339	AGP41
gene-AT5G61400	525424212200656	687049725755108	272232286705362	252376282795106	116106232015403	349707389573397	AT5G61400
gene-AT5G51460	946493963602766	-467477758281519	185312570471664	-252264461656151	116476046402064	350389210032416	ATTPPA
gene-AT1G76100	559258459691586	-343844581008987	136460009679386	-251974612794512	117439502841614	352419500726304	PETE1
gene-AT3G05327	180161992659804	-124935990750278	495795209008207	-251991121495912	117384438729998	352419500726304	AT3G05327
gene-AT5G47000	825906317436232	-347821547535366	138080600287657	-251897476409261	117697091902938	35275912440651	AT5G47000
gene-AT1G10070	145742481996029	103743725944759	412210045058838	251676850645284	118436617592705	353241911836022	BCAT-2
gene-AT2G07765	164772395543413	-132542761691533	526622033642016	-251684800909093	118409897333667	353241911836022	AT2G07765
gene-AT3G43440	687851538512559	20531458050065	815568713522006	251744061654849	118210894653624	353241911836022	JAZ11
gene-AT5G01770	301952706445563	-424319337647966	168577690902095	-25170551060306	118340318655685	353241911836022	RAPTOR2
gene-AT1G50310	105811432513011	-596996970460708	237389489686549	-251484162693549	119085865184309	354721156303343	STP9
gene-AT4G30570	285269659215183	-439040382887005	174607913702869	-251443576397185	119223019333133	354721156303343	AT4G30570
gene-AT1G49600	378344544562659	266878989176074	106159358890938	251394688103052	119388414550613	354781119492437	RBP47A
gene-AT1G05607	656446847325035	282086893859185	112237855264618	25132954758813	119609109166569	354830996224589	AT1G05607
gene-AT2G42220	751388583936816	-383245211917045	152526028988179	-25126544922162	11982662598404	354830996224589	AT2G42220
gene-AT4G29610	467727287965999	-940211192198295	374221758811357	-251244394549557	119898151162987	354830996224589	AT4G29610
gene-AT5G12210	228831599960881	276476369843113	110072862339867	251175779357357	120131507707756	354830996224589	RGTB1
gene-AT5G38300	778175276256656	-6772822125676	26961261901421	-251205679854289	120029768289524	354830996224589	AT5G38300
gene-AT1G70550	314420243310598	-482997839923637	192436580332633	-250990658371064	120763103766516	354979583117292	AT1G70550
gene-AT4G23100	165764846257179	409951870163312	163320965364132	25100994795696	120697154444982	354979583117292	GSH1
gene-AT5G22050	32254735905246	-307245336868864	12240157035823	-251014211639324	120682581615289	354979583117292	AT5G22050
gene-AT5G39080	147925738304979	308203354410691	1227468376227	251088631185796	120428474275642	354979583117292	AT5G39080
gene-AT1G69490	119075292137935	11323875347623	451311882692121	250910197180605	121038537778308	355361582008502	NAP
gene-AT1G04410	223561935951503	264482171176927	105484653480259	250730473534166	12165577775384	355655432790557	c-NAD-MDH1
gene-AT1G73965	244938218191291	-117374607366029	468165985517924	-250711523256393	12172102256229	355655432790557	CLE13
gene-AT1G75130	883571854695143	265897419911296	10605508824517	250716325176793	121704486870802	355655432790557	CYP721A1
gene-AT3G21055	360809578751008	-30833275708797	122967358572925	-250743579976237	121610671095154	355655432790557	PSBTN
gene-AT3G20087	168070024135834	-137482419870687	548562404447473	-250623117362851	122025809317334	3558166881105	NA
gene-AT4G39080	922979118989383	306251402896968	122201886201781	250611027714648	122067541915339	3558166881105	VHA-A3
gene-AT3G44880	481937280214421	505877842546043	201918531416383	250535618993215	122328132980065	35615128775972	ACD1
gene-AT1G16420	130186508151609	-235204944443109	939355587615666	-250389679418548	122833858986226	357197937316256	MC8
gene-AT3G16870	386255344011203	-526325988963877	210348808037515	-250215817182101	123438762792332	357679556195528	GATA17
gene-AT4G09225	10721635524835	774006965021529	309277046060561	25026330756857	123273272215716	357679556195528	AT4G09225
gene-AT5G02155	994927112492021	70375762695117	281224692580178	250247451777559	123328503298192	357679556195528	AT5G02155
gene-AT3G03900	230997842821929	-363199528144597	145189949244346	-25015473180816	12365191740744	357872676126959	APK3
gene-AT3G43510	61750707778995	-21948243908046	877627894618673	-250085987952588	123892185793684	358143718625128	NA
gene-AT5G02120	237268224207318	-389513311475001	155815563449454	-249983572148978	124250908804813	358756140588082	OHP
gene-AT1G05035	564052445203641	-143549676466062	576888700577295	-248834266163319	128340010808806	359933200162323	AT1G05035
gene-AT1G07660	826454692923893	-253562099627597	101874897428634	-248895563114775	128118953554354	359933200162323	AT1G07660
gene-AT1G22650	833499968080473	-60296042242516	242166635497027	-248985753626891	127794309074854	359933200162323	A/N-InvD
gene-AT1G24822	216635765479008	-592166475923495	237875940723399	-248939205084243	127961771461706	359933200162323	AT1G24822
gene-AT1G52560	780037796431257	-252709351084459	101463600048495	-249064049534687	127513070248472	359933200162323	AT1G52560
gene-AT1G65930	209049639475566	304082176202312	122109010059614	249025175172462	127652638380482	359933200162323	cICDH
gene-AT1G73190	69160385535404	-583692239161824	233915913223117	-249530795540652	125847856872282	359933200162323	TIP3%3B1
gene-AT2G25780	138781135097635	-778474949822737	312098641870825	-249432341376526	126197501572053	359933200162323	AT2G25780
gene-AT2G36960	826638237551362	263053019591171	105818275242673	248589403851001	129226436542497	359933200162323	TKI1
gene-AT2G41515	646656280284337	-826607854986811	332303443255785	-248750914792822	128641145119898	359933200162323	AT2G41515
gene-AT2G46150	301225512114104	-839139589175456	336683819877011	-249236684282004	126894900997475	359933200162323	AT2G46150
gene-AT3G02040	209971492629826	93114837424795	37445156612342	248669910474093	128934398782866	359933200162323	SRG3
gene-AT3G05750	436644897954377	-305502643799343	122869584071662	-248639763947735	129043686843467	359933200162323	TRM6
gene-AT3G12170	569594315940026	-988493300137108	39714613782373	-248899134599124	128106083984307	359933200162323	AT3G12170
gene-AT3G17715	285626562030978	-387436542136223	155575176739333	-249034936200249	12761758128245	359933200162323	NA
gene-AT3G29035	151569493083335	551146192095177	220665617890496	249765322465723	125018423515757	359933200162323	NAC3
gene-AT3G07835	497378887224625	-612990654365481	245976535718243	-249206963003836	127001137334777	359933200162323	AT3G07835
gene-AT3G51750	409120562456926	-109535554983663	440353139137153	-248744803314658	128663249430388	359933200162323	AT3G51750
gene-AT3G57460	661651718092931	-140043297226778	563336656257223	-248596102652396	129202114340398	359933200162323	AT3G57460
gene-AT3G63530	431959367777013	-288223524472961	115475340777599	-249597466032223	125611574256939	359933200162323	BB
gene-AT4G02760	359943926347469	403744434055046	162326180076518	248724163819248	128737924266537	359933200162323	AT4G02760
gene-AT4G12300	113303073788413	287572481800131	115461731087051	249063026418094	127516741747331	359933200162323	CYP706A4
gene-AT4G16970	16997848735949	468355806112254	188274825714787	24876177913544	128601858698979	359933200162323	AT4G16970
gene-AT4G29870	130749797312454	235703946261917	944188832196041	249636447948347	125473602989699	359933200162323	AT4G29870
gene-AT5G04310	72711350108214	664038472527191	265838795716009	24978990396743	124931768903767	359933200162323	AT5G04310
gene-AT5G13760	116633573023902	39872423168479	160301839615336	248733409823355	128704466972012	359933200162323	AT5G13760
gene-AT5G18770	258083348377806	324083241129553	130267071882292	248783699861153	128522623738886	359933200162323	AT5G18770
gene-AT5G44150	325434587777505	-255820412512828	102557742792443	-249440369441982	126168958973734	359933200162323	AT5G44150
gene-AT5G47330	339048104381613	-864683274607484	34662684516781	-249456522673214	12611154586899	359933200162323	AT5G47330
gene-AT5G47850	453955893492173	-16481114934204	660890929090384	-249377230171517	12639359566189	359933200162323	CCR4
gene-AT5G56985	10024363935984	-546838795818579	219724044631878	-24887526384959	128192122133168	359933200162323	AT5G56985
gene-AT1G07670	383022255911748	396795668687762	159707389811411	248451664732806	12972744245	360087034629384	ECA4
gene-AT1G17140	142131433308275	-390324890738657	157204529966844	-248291121649599	130313562292699	360087034629384	ICR1
gene-AT1G06423	452001587763524	-882482220924058	355192211739637	-2484520188666	129726152140048	360087034629384	AT1G06423
gene-AT1G43700	356040823007843	208601920298591	840013792247646	248331541962459	130165773312697	360087034629384	VIP1
gene-AT1G61255	965314660461312	-106057178064377	42706235354775	-24834120166136	130130476465863	360087034629384	AT1G61255
gene-AT3G16390	286775454855567	-134399871279487	541036365926797	-248411899354047	129872402473476	360087034629384	NSP3
gene-AT5G35580	556163421621109	85095480502817	342691514500489	248315108201185	130225842257538	360087034629384	AT5G35580
gene-AT5G56960	238680793090654	-177830720790042	716373391884238	-248237473368886	130509945962847	360222197744007	AT5G56960
gene-AT3G45130	184932759876329	173310286109559	698368304159446	248164593205807	130777148728441	36033138877457	LAS1
gene-AT5G13370	165835904291157	478061183856935	192653007409253	248146234666033	130844533443748	36033138877457	AT5G13370
gene-AT1G68470	76829424039429	-652503115093179	263035637292404	-248066430012988	131137812091821	360479657083417	AT1G68470
gene-AT5G01810	316220823397443	522142263686909	21049770253755	248051288632837	131193521573324	360479657083417	CIPK15
gene-AT1G18710	89682246607747	102702750782461	414189746307868	247960630841213	131527515594725	360619929096151	MYB47
gene-AT1G34780	103683495308441	245327100282697	989632745408133	247897112763303	131761971422649	360619929096151	APRL4
gene-AT1G78530	108657248043591	-923695919021217	372614241432885	-247896031957649	131765964052174	360619929096151	AT1G78530
gene-AT5G16040	660561529450099	-335861502221072	135495050522114	-247877321663685	131835099145561	360619929096151	AT5G16040
gene-AT5G66400	642890457759337	-124197264837976	50122796078305	-247785986727371	132173045084748	361139929785809	RAB18
gene-AT1G51670	136225068371584	-802225797695048	3241855191814	-247458862357809	133389721655551	36230993866445	AT1G51670
gene-AT2G03220	638192962180532	257615414361732	104113706994063	247436597734841	133472889342422	36230993866445	FT1
gene-AT2G28130	383063428561228	416530170048693	168368470123876	247392026394392	133639519685868	36230993866445	AT2G28130
gene-AT3G25610	189391978477463	788642849833009	318766384157114	247404647738609	133592316030027	36230993866445	AT3G25610
gene-AT3G59800	628343102319192	-23718569012446	958483683848849	-24745928816652	133388131528262	36230993866445	AT3G59800
gene-AT5G55680	28338880430547	-918714660114135	371275058240313	-247448526294348	133428325481163	36230993866445	AT5G55680
gene-ArthCt106	543306331450419	-568854327744006	229731402781278	-247617139344942	132799809960334	36230993866445	trnP
gene-AT1G71350	652275062497841	222856779500293	901881196946213	247102146330238	134727732275706	364855245709387	AT1G71350
gene-AT1G71000	379857608902696	-132446955507116	536474999389026	-246883742314098	135552787854629	365289267506494	AT1G71000
gene-AT1G77210	198421304512661	63895983224841	258764240598277	246927408041815	135387477564725	365289267506494	STP14
gene-AT1G79910	30357777311805	-513129675939926	207954803835121	-246750575835106	13605803301427	365289267506494	AT1G79910
gene-AT1G80410	417398806514947	200906357947435	813540181630423	246953208315779	1352898862825	365289267506494	EMB2753
gene-AT2G45660	147450070849145	-355723439530102	144189195192482	-246706030264776	136227413709602	365289267506494	AGL20
gene-AT4G39630	949783555658965	-578311905818757	234414981825451	-246704328074636	13623388983437	365289267506494	AT4G39630
gene-AT5G07010	976715447645852	851934095903312	345312907749462	246713655002269	136198408095334	365289267506494	ST2A
gene-AT5G25580	114439351800595	-557140891257708	22561470699098	-246943516532361	135326538817964	365289267506494	AT5G25580
gene-AT5G53045	385150243610224	267371219495031	108331125781538	246809231941533	135835282016816	365289267506494	AT5G53045
gene-AT1G67070	419069593702338	880620955815172	357069383486998	246624604779995	136537508595828	365701943253322	DIN9
gene-AT2G23460	195800708612054	294238118827224	119366579792023	246499580820599	137014854444575	365840328787366	XLG1
gene-AT3G07750	563128265029318	277894446700808	112711869548638	246552956501967	1368108842101	365840328787366	AT3G07750
gene-AT3G62650	563844821248041	276736567060481	112269360744098	2464934023195	137038482351676	365840328787366	AT3G62650
gene-AT3G16050	157626824164475	-488928123962619	198428130060425	-246400610545356	137393771038586	366388389209556	PDX1.2
gene-AT1G31200	66161480289061	-692109413826159	281215563656344	-246113481354803	138498313200248	368931111945742	PP2-A9
gene-AT1G20840	430745042904289	537615753908917	218572864614231	245966375953291	139067236889497	369208039793463	TMT1
gene-AT1G30070	205265017845179	-531072956175165	215934893852473	-245941240297178	139164654057739	369208039793463	AT1G30070
gene-AT3G47890	167598099262769	309488465486924	125843947314626	245930354292816	139206863163622	369208039793463	AT3G47890
gene-AT3G09175	955784354332098	627698589569716	255170470807946	245991860885092	138968527519124	369208039793463	AT3G09175
gene-AT4G23320	450368192304777	-110319480382216	448936689060537	-245735051445839	139966047913586	370016304370688	CRK24
gene-AT5G08370	543488112224326	-380552409777974	154830278345573	-245786814984987	139764476626912	370016304370688	AGAL2
gene-AT5G10320	397046185271732	-388462686739544	158068965953347	-24575518944952	139887598469659	370016304370688	AT5G10320
gene-AT1G20696	730357067602157	-198742832433543	810336206713624	-245259721566137	141829049595161	372122255044147	HMGB3
gene-AT1G29900	650175233702322	378387676205019	154195104078518	245395389475102	141295096073516	372122255044147	CARB
gene-AT2G46400	169153198664484	-102387026043172	417306330286151	-245352199601103	141464887365679	372122255044147	WRKY46
gene-AT3G02875	531439004831452	440939030760865	179728855394737	24533569180777	141529831592132	372122255044147	ILR1
gene-AT4G05395	516324749768564	-380841998454413	15525923517378	-245294264156422	141692930287877	372122255044147	AT4G05395
gene-AT5G19740	322288507423317	-384504549273073	156755330651182	-245289616420566	141711238546038	372122255044147	AT5G19740
gene-AT5G28530	413800477917997	-277579832364596	113168157065613	-245280863064386	141745725240553	372122255044147	FRS10
gene-AT3G22470	113217324722838	-480984747521825	196167327054322	-245191059461514	142099963686524	372433027142782	AT3G22470
gene-DA397_mgt06	163934059828542	-129393563331364	527854569570243	-245131084943929	142336973395718	37265436753882	trnY(GTA)
gene-AT1G79330	760102545350506	-88376351789783	36096801851163	-244831528715987	143526000637447	374562993330225	MC5
gene-AT2G09565	637236702907457	267751603901803	109339004230964	244882058131985	143324822235976	374562993330225	AT2G09565
gene-AT5G04050	272014607984966	315712214283656	128935773052233	244860062347289	14341236591578	374562993330225	AT5G04050
gene-AT5G18010	158484293516136	-741568799544839	30302976206737	-244718140715159	143978351755501	375342497153855	SAUR19
gene-AT5G29000	583040421881645	381336074098837	15588812589326	244621629719218	144364363710191	375947581273864	PHL1
gene-AT1G29400	587331945128199	287429413474382	117739358207759	244123475658151	146371363286097	376755878924078	ML5
gene-AT1G49660	118241419439223	450872041439928	184452627057774	244437853031341	145101933844396	376755878924078	CXE5
gene-AT1G08793	125413648932684	-133387112243868	546030873471384	-244284927326291	145718217343078	376755878924078	MIR5014a
gene-AT2G11910	530012734698568	-233784342321422	957512335260108	-244158047591016	14623128724194	376755878924078	AT2G11910
gene-AT2G39050	183968344743831	-582036219961676	238235245620228	-244311549471358	145610765715041	376755878924078	EULS3
gene-AT3G01505	424733939867332	-237932040732304	974545314758725	-244146718607139	146277176172056	376755878924078	AT3G01505
gene-AT4G19060	892610911524058	-3221672973453	13188903974468	-244271470903855	14577255640852	376755878924078	AT4G19060
gene-AT4G39660	233280793608783	313884692133901	128423754784608	244413265022773	145200867058559	376755878924078	AGT2
gene-AT5G20790	364505922955729	175035204529791	716941639400233	24414149619796	146298334221025	376755878924078	AT5G20790
gene-AT5G43270	171672236928509	-360841397155377	147633690807151	-244416701352222	145187036942822	376755878924078	SPL2
gene-AT5G45550	321719514839169	236365290481141	967906494695818	244202608182129	14605091420945	376755878924078	MOB1-like
gene-AT1G15690	266368968917768	363900423695863	149243864926623	24382940221682	147567658832809	377220296007523	AVP1
gene-AT1G51920	91036544355886	-143781698673814	589282321646608	-243994590355351	14689461439473	377220296007523	AT1G51920
gene-AT1G53310	321184330329257	319634954014718	131075695818806	243855241063582	147462201757192	377220296007523	PPC1
gene-AT2G43820	479930049680864	457838256269702	187811308318338	243775659926542	147787212215663	377220296007523	UGT74F2
gene-AT3G15750	234876390528176	-456392710776224	187216328368709	-243778261625445	147776576867781	377220296007523	AT3G15750
gene-AT3G54960	180245980503072	4559906148095	187000993499516	243843953059362	147508263748437	377220296007523	PDIL1-3
gene-AT4G24050	796260108996695	50996607245461	209065382583142	24392659662429	147171320480478	377220296007523	AT4G24050
gene-AT5G50740	561367826753686	-690784424514197	283096770559169	-24400999811823	146831975004067	377220296007523	AT5G50740
gene-AT5G54660	283491293400901	-479236178944067	196647215011553	-243703516938143	148082390548459	377579180994491	AT5G54660
gene-AT3G50500	899155501701787	156016764321836	640440707264204	243608444235688	148472180911292	378178306894695	SNRK2.2
gene-AT1G28410	933453968234483	246920834523271	101664388047141	242878395538833	151495567671994	378734855857911	AT1G28410
gene-AT1G33410	166616231333355	26490513435805	108956748878785	243128706651076	150452888908448	378734855857911	SAR1
gene-AT1G54840	102613853151296	-523604305370917	215293937485534	-243204389072079	150138878427277	378734855857911	AT1G54840
gene-AT1G68870	355321557650032	-390438030715814	16086702937758	-242708547690898	152206693191005	378734855857911	SOFL2
gene-AT2G01275	120537614275809	-126734905516512	52156138261321	-242991352008318	151024258654085	378734855857911	AT2G01275
gene-AT2G18850	320754381195411	355311967973299	146114536219793	243173593241142	15026658227626	378734855857911	AT2G18850
gene-AT2G24160	270992734622304	-787884229229715	324617326980315	-242711698897543	152193472883729	378734855857911	NA
gene-AT2G38660	586258956360775	20256680313478	834163443816584	242838264654667	15166332469786	378734855857911	AT2G38660
gene-AT2G43890	170747670818403	-421757356054603	173825015876752	-242633290684492	15252272068162	378734855857911	AT2G43890
gene-AT2G46250	124285939878868	-340485905647719	140279429592338	-24271976770735	152159626286717	378734855857911	AT2G46250
gene-AT3G06850	382164054865161	685739820696896	282556141396951	242691529303386	1522781081804	378734855857911	BCE2
gene-AT3G14230	11153010992192	269720831289974	110783638947571	243466304097142	149056630236671	378734855857911	RAP2.2
gene-AT3G25130	836429769243685	-758293481603827	311828820404517	-243176201808459	150255761387133	378734855857911	AT3G25130
gene-AT3G52525	913236312231939	-501761821746017	206650698740426	-242806738522709	15179522644131	378734855857911	OFP6
gene-AT3G62580	295451843624111	249647617319496	10289663562468	242619805598014	152579409734056	378734855857911	AT3G62580
gene-AT4G24230	751389487373275	76187680832301	314064720798206	242585925087885	152721919605372	378734855857911	ACBP3
gene-AT4G38340	102165955680907	-157088134233307	646438744132493	-24300544430411	150965549479408	378734855857911	AT4G38340
gene-AT4G39250	519242641406722	-344503026138514	141626213601417	-243248066426501	149957921552583	378734855857911	RL1
gene-AT5G01450	821159054925117	-240053781826266	987829902729864	-243011252405781	150941358501538	378734855857911	APD2
gene-AT5G02400	727394551280699	929722225253507	382999430215901	242747678431117	152042599036813	378734855857911	PLL2
gene-AT5G24930	10665337496796	-218917570744551	901098524359423	-242945210569705	151216626811546	378734855857911	COL4
gene-AT5G37260	492331910164094	628245383148197	258576050704956	242963484605558	151140414780641	378734855857911	RVE2
gene-AT5G48530	181767113951061	-84039686704928	345239055922112	-243424622050548	149228401665903	378734855857911	AT5G48530
gene-AT5G52045	871075422325088	301880510192706	124282785192527	242898089003285	151413303904914	378734855857911	AT5G52045
gene-AT5G09525	18787792793462	-228593471726033	94188685664594	-242697379322241	152253556168287	378734855857911	AT5G09525
gene-AT5G66460	334425650738497	-414404790654664	170535246184344	-243002429073637	150978109382436	378734855857911	MAN7
gene-AT4G05420	357307294677652	192346042406171	79360763198068	242369194366384	153636318686892	38061606050352	DDB1A
gene-AT1G45229	19685174344949	-505192231604445	208563102932236	-242225122517757	154246829331379	381741367789016	AT1G45229
gene-AT1G29760	125531542395292	331390725868542	13685819819163	242141669441334	154601441115418	382231720862988	AT1G29760
gene-AT1G05180	19673364761368	158558672781672	655820208312049	241771556856673	15618279826679	383186880800095	AXR1
gene-AT1G16430	224825231302143	-39578631675653	163658033863808	-241837389471448	155900483077426	383186880800095	AT1G16430
gene-AT1G29370	830225012450577	234178091496854	968302368645405	24184397258519	155872276902283	383186880800095	AT1G29370
gene-AT2G40180	115875560025997	-114380952263046	473046646729041	-241796349374743	156076425800978	383186880800095	PP2C5
gene-AT3G12710	446126887677672	434235762014979	179533534075995	241868887753957	155765565393824	383186880800095	AT3G12710
gene-AT4G16957	593091935144694	-400615379698861	16570953331357	-241757593355103	15624273683911	383186880800095	AT4G16957
gene-AT4G26530	301999808314275	-546316313865625	225890595842174	-241849959193222	155846630428994	383186880800095	FBA5
gene-AT5G52760	266397229894688	-129268267345463	534268980127699	-241953533058509	155403510105529	383186880800095	AT5G52760
gene-AT2G41355	223826834392004	-106921389058953	442407379960862	-241680844176723	156572545475798	38361058859953	AT2G41355
gene-AT5G56020	604035300537303	211244201228964	874264873370783	241624944182533	156813145789967	383815101424001	AT5G56020
gene-AT1G04697	295099351061403	935302415480015	387270739029249	241511253296463	157303488726693	384158542828174	AT1G04697
gene-AT1G18730	498402434935582	-274113127807991	113524614837391	-241456998731616	157537960889071	384158542828174	PnsB4
gene-AT3G11620	332645794830714	381258501498416	157885048958429	241478533916661	157444855427576	384158542828174	AT3G11620
gene-AT4G21580	337858256906644	395785041226263	163947005317996	24141035114279	15773980368308	384158542828174	AT4G21580
gene-AT4G35750	111820740775264	44155108470513	18289943449274	241417413853545	157709228928991	384158542828174	AT4G35750
gene-AT1G22630	173198122806499	-314382291231026	130295072732689	-24128486568023	158283905101987	384334090449923	AT1G22630
gene-AT5G52820	183851062896496	257363751689957	106642464833679	241333273842972	158073813428858	384334090449923	AT5G52820
gene-ArthCp044	506026678855133	-110118699202088	456355606658242	-241300200097145	15821732709548	384334090449923	rps18
gene-AT3G58795	122180169368306	537932066271209	223037411765284	241184679293763	158719494729089	385009046449599	AT3G58795
gene-AT5G03975	485978149459824	-626570083418633	259834925861237	-241141594549629	158907142174166	385081821615909	AT5G03975
gene-AT1G65660	308329032578477	195952141928545	81278987123562	241085856090522	159150189904735	385288571734685	SMP1
gene-AT5G07985	281606159370449	659755561817906	273797647184324	240964657148332	159679806721097	386187984037252	AT5G07985
gene-AT1G19990	377432048848223	-395365741907535	164143361980886	-240866116750779	16011155141871	386358961302535	AT1G19990
gene-AT1G80560	273039026374888	209649762932557	870323003174928	24088730525076	16001862965135	386358961302535	IMD2
gene-AT2G09400	324977107509038	476788739410386	197968868933497	240840260379803	160225008310258	386358961302535	AT2G09400
gene-AT2G44370	858760905734918	100382417321323	416991405413557	240730182968081	160708815659125	386381322845024	AT2G44370
gene-AT4G02770	589806333653774	-361930074555764	150338669014717	-240743168027073	160651677574334	386381322845024	PSAD-1
gene-AT4G33585	165473983094049	-568731525083653	236198473091055	-240785436773085	160465806301695	386381322845024	AT4G33585
gene-AT3G28710	653829453469732	189573187334875	787906231341865	240603741655929	161266129249341	386959502865782	AT3G28710
gene-AT5G02810	14534834329359	-336694291200931	139925925966133	-240623236098807	161180093256185	386959502865782	PRR7
gene-AT1G72320	122840714357758	200311234679209	832703149497397	24055539456061	161479676600718	387091664408807	PUM23
gene-AT4G35230	480135375342735	263968015702861	109789604170818	240430792784498	162031184189221	387652863485809	BSK1
gene-AT5G58940	398245420524688	-471849530512119	196246184757727	-240437556070013	162001206361949	387652863485809	CRCK1
gene-AT1G09745	567173601785529	-259552564846597	108009319843293	-240305711787809	162586477138158	388251171505372	AT1G09745
gene-AT1G73700	320527744905278	-110411097674333	459466429773652	-240302861144231	162599151942521	388251171505372	AT1G73700
gene-AT2G42810	263621293351797	177414758118733	738601792404784	240203530431595	163041348259636	388926856829895	PP5.2
gene-AT2G45220	695856265725181	124866733600713	52010595746349	24007941422105	163595368439204	389303066378566	AT2G45220
gene-AT4G16580	973224818182869	176824267930992	736537234190028	240075124138763	163614547708833	389303066378566	AT4G16580
gene-AT5G12110	441051434373113	-242337205652654	100948128712229	-240061117272891	163677180648785	389303066378566	AT5G12110
gene-AT1G22250	221411876444811	-772708911867929	322018122315505	-239958206796464	164138000228558	389309411964878	AT1G22250
gene-AT3G44330	295398479631554	249996582959798	104169402166308	239990417301883	163993643432367	389309411964878	AT3G44330
gene-AT4G28730	416773685670511	-259550571568158	108166915720448	-239953750959261	164157978599019	389309411964878	GrxC5
gene-AT5G61670	199470827834138	-309245127577993	128983307333119	-239755929640819	165047093592574	391038346768748	AT5G61670
gene-AT3G02730	930982064274518	-342964999265067	143074787264878	-239710298244321	165252784908335	391146296216657	TRXF1
gene-AT1G02090	204874506582026	-190096351760812	79336229733637	-239608502192555	165712459556042	391218474601344	FUS5
gene-AT1G14310	65185282290037	194993014682961	81569387958393	239051707464598	168246668027545	391218474601344	AT1G14310
gene-AT1G24545	645432092879973	830897765491936	347318967251054	23923190031005	1674228357237	391218474601344	AT1G24545
gene-AT1G27370	561672055404472	-354896003078236	148307075315637	-239298093043047	167121096643425	391218474601344	SPL10
gene-AT1G28690	561105197141554	821100895500367	343710251868071	238893338513376	168973658544668	391218474601344	AT1G28690
gene-AT1G28960	128520944239871	223817660724747	936969418272879	238874029781368	169062483313759	391218474601344	NUDX15
gene-AT1G08073	140417439477742	949249078588755	396923158158456	239151850698972	167788380169662	391218474601344	AT1G08073
gene-AT1G70780	964124407149563	264031336525328	110493257039234	238956967692224	168681238983126	391218474601344	AT1G70780
gene-AT1G74920	860192796612061	222003086663618	929825244043386	238757861314055	169597751416165	391218474601344	ALDH10A8
gene-AT2G17500	162075675298301	680204231626649	285079225732116	238601823714024	170319064264969	391218474601344	AT2G17500
gene-AT2G26215	273338980347859	-507434906167936	212145998244207	-239191363668248	167607857758067	391218474601344	NA
gene-AT2G28450	182574339722163	3346119193085	140175267654549	238709670334374	169820236529182	391218474601344	AT2G28450
gene-AT2G31910	309735336730404	-833922336257416	348395536679024	-239360797846761	166835697758807	391218474601344	CHX21
gene-AT2G37040	355009200513134	-116487633022328	487287616799827	-239053136189545	1682401220011	391218474601344	PAL1
gene-AT2G41700	254219245777517	42137606820771	176487828564514	238756446625825	169604279014458	391218474601344	ABCA1
gene-AT2G41710	248947798591028	292388897104255	122354421497048	238968803519134	168626894292966	391218474601344	AT2G41710
gene-AT2G46900	296060146672306	280821617920238	117630432439054	238732113873453	169716588750464	391218474601344	AT2G46900
gene-AT2G47440	270334283002282	-414533584855248	17324856104501	-23927101175031	167244488754736	391218474601344	AT2G47440
gene-AT3G24315	88050496797869	29696841912307	124297542369852	238917369934337	168863165495931	391218474601344	AtSec20
gene-AT3G43800	94594510083594	-409477487721435	171487127453172	-238780306022242	169494217427851	391218474601344	GSTU27
gene-AT3G45300	982622088552736	611721105190264	256095189311189	238864738863541	169105238351995	391218474601344	IVD
gene-AT3G50770	732236224168362	171978399667769	720938343637306	238547999541954	170568500204868	391218474601344	CML41
gene-AT4G03510	498781868507572	542134802375485	226275200735019	239590905505529	165792033649626	391218474601344	RMA1
gene-AT4G14450	145455592485817	-869843296820845	364417921600842	-238693885580526	169893166262922	391218474601344	AT4G14450
gene-AT4G30820	470470407489529	-301448479988274	126304037825678	-238668917619503	170008580961419	391218474601344	AT4G30820
gene-AT5G02690	280117608224487	-447780192628241	187516428138319	-238795180280387	169425635325548	391218474601344	AT5G02690
gene-AT5G10860	187433225524002	270205187399955	11324201630108	238608597962043	17028769323454	391218474601344	CBSX3
gene-AT5G27470	370555113249677	177828961410045	743850345740025	239065508846583	168183443225512	391218474601344	AT5G27470
gene-AT5G44255	889551825805808	541613555898838	227037510268746	238556860167171	170527415616442	391218474601344	NA
gene-AT5G44560	507789563884516	-392764577311272	164416239958812	-238884295985399	169015251227712	391218474601344	VPS2.2
gene-AT5G62360	265638712509907	-689866448781882	288827789450326	-238850440982421	169171053022996	391218474601344	AT5G62360
gene-AT5G64500	295716335243919	172816844945068	722677243132885	239134200761446	167869072355874	391218474601344	AT5G64500
gene-AT5G66600	271206433675635	-589383870066699	247030291717517	-238587691399672	170384526269695	391218474601344	AT5G66600
gene-AT1G60960	654324411003775	500209586077801	209866700972799	238346333057684	171505930437415	39139468339328	IRT3
gene-AT2G22760	889809673596799	312098999684291	130954156114044	238326914506244	171596434107005	39139468339328	AT2G22760
gene-AT2G38460	371874838264284	-481561580933419	20208197441666	-238300116734072	171721398771981	39139468339328	IREG1
gene-AT2G46915	1499705870459	-268537242533796	112638658519991	-238405931020685	171228424790564	39139468339328	AT2G46915
gene-AT3G15070	108457119917935	278977426131677	117074577252056	238290355327145	171766938468742	39139468339328	AT3G15070
gene-AT3G51920	36823698471757	-573292470977314	240441180461739	-238433561953229	171099900751407	39139468339328	CAM9
gene-AT5G28380	173766870573305	-535073549297133	224380868527177	-238466653957321	170946086173022	39139468339328	AT5G28380
gene-AT2G17525	20156249702949	49396177071909	207367926634377	238205482755308	172163339500032	391567401672932	AT2G17525
gene-AT3G13210	333459211300812	-114013251155485	478617718908693	-238213602738003	172125380085706	391567401672932	AT3G13210
gene-AT1G61260	310936496106897	-509069030826284	213959065130952	-237928236653452	173463826917726	393061307988802	AT1G61260
gene-AT1G08857	240221879288508	-455474651098522	191386347293751	-237987012939555	173187405710226	393061307988802	AT1G08857
gene-AT3G06730	129798161672029	-27645486497375	116167570994009	-23797937979439	173223282075062	393061307988802	TRX z
gene-AT3G53470	129872029940193	-27201915496382	114314562251158	-237956695636181	173329937818783	393061307988802	AT3G53470
gene-AT2G06255	775520145423744	569918547696227	239593365920347	237869085192324	173742403095288	393327681224153	ELF4-L3
gene-AT1G12810	15357166065579	158300662078091	666751664558482	23742072272578	175866771231967	393404448776121	AT1G12810
gene-AT1G28580	436572640034158	369504264163656	155633137690967	237420044115131	175870003710453	393404448776121	AT1G28580
gene-AT1G51510	276606797873432	-19533987649835	821975895376089	-237646721269088	174793147446663	393404448776121	Y14
gene-AT1G71220	494986981434245	373564138047422	157306288044093	237475655100775	175605280287442	393404448776121	EBS1
gene-AT1G78190	134478394517524	-390980552954618	164543289341231	-237615617458455	174940566695374	393404448776121	AT1G78190
gene-AT3G13020	913199949694995	-584492497764944	245897242110428	-237697866291018	174550977899934	393404448776121	AT3G13020
gene-AT3G20810	179556032460619	539128191408862	227069959467857	237428232546622	175831002599725	393404448776121	JMJD5
gene-AT3G45310	950695539633943	290797515325009	122477971458027	237428422322183	175830098797627	393404448776121	AT3G45310
gene-AT3G47810	42509170524928	235522676594418	991968671764259	237429551253398	175824722370757	393404448776121	MAG1
gene-AT5G17522	20284189100319	801206676826473	337092169925554	237681782108264	174627104105563	393404448776121	AT5G17522
gene-AT5G54500	143478854070136	560330747308519	23591294455316	237515897387418	175413933958382	393404448776121	FQR1
gene-AT5G60980	334090519950486	232723083836918	978898303020604	237739796993008	174352657277839	393404448776121	AT5G60980
gene-AT5G65550	370325386542649	-643711932655736	270780567574491	-237724567320974	174424666554168	393404448776121	AT5G65550
gene-AT2G44050	290330261177967	177752815841173	748843046790546	237369922312827	176108896785781	39357841004449	COS1
gene-AT1G13680	565544462408353	214027837743247	904101667448018	236729834098611	179184820354607	394158634295843	AT1G13680
gene-AT1G05733	180919543728919	-788209813097277	332917386550267	-236758380589494	179046644905482	394158634295843	AT1G05733
gene-AT1G49200	334060197810456	452289129031543	190713293348299	237156582580497	177128912228127	394158634295843	AT1G49200
gene-AT1G51360	666842025028275	344505188486749	145564523277961	236668372711188	179482633052703	394158634295843	DABB1
gene-AT1G64810	212480215806204	324001567866663	136802223028092	23683940267559	17865497672976	394158634295843	APO1
gene-AT1G73890	18973009654162	-608036174827329	256917062548725	-236666326788635	179492554074553	394158634295843	AT1G73890
gene-AT1G77090	12269558524005	-331850534938295	140193167576582	-236709492106323	179283340025368	394158634295843	AT1G77090
gene-AT2G26710	690928992182382	-478474612625393	201846124104126	-237049195147569	177644307035602	394158634295843	BAS1
gene-AT2G42070	106655805081492	173077358421254	731343088355791	236656859382328	17953846937192	394158634295843	NUDX23
gene-AT3G06740	5108541599308	-444922544719584	188065435121139	-236578584700051	179918482515194	394158634295843	GATA15
gene-AT3G18860	235277021988754	226808697791702	957608839664917	236849001802308	178608623445104	394158634295843	AT3G18860
gene-AT3G20800	145230324589745	221898953865674	937260698892732	23675264963934	17907437730743	394158634295843	AT3G20800
gene-AT3G24575	431060415186338	384599535661956	162228770130399	237072336400513	177533132053352	394158634295843	AT3G24575
gene-AT3G52240	283280874239869	26773812420148	112865971678982	237217755022737	176835907703538	394158634295843	AT3G52240
gene-AT4G03955	502424925272276	701165458561503	296346425345481	236603312405096	179798356745468	394158634295843	AT4G03955
gene-AT4G15520	748677521859644	240119080477676	101388812669183	236829956043721	178700603920625	394158634295843	AT4G15520
gene-AT4G30662	642098731432092	-403379075733121	17042709443457	-23668717528244	179391478719965	394158634295843	AT4G30662
gene-AT4G34730	152172835028824	-357371298330142	150820990867137	-236950636828106	178118483461999	394158634295843	AT4G34730
gene-AT4G37530	312071395213323	815410661499215	34376158560374	237202379686238	176909512687093	394158634295843	AT4G37530
gene-AT4G38950	10326036814984	-501167197233726	21150438168586	-236953576677239	17810432344833	394158634295843	AT4G38950
gene-AT5G35690	229764789257327	271513808776732	114538422987883	237050416527436	177638437769687	394158634295843	AT5G35690
gene-AT5G52250	819712723786109	612210623492663	258775059636652	236580226994159	179910502165908	394158634295843	RUP1
gene-AT1G24145	430795370339413	-877921422051644	371492824855597	-236322578341291	181166284031709	395473531728558	AT1G24145
gene-AT1G27090	987296809067483	222716535247994	942346417772026	236342528657941	181068772556634	395473531728558	AT1G27090
gene-AT3G21370	570800903684695	-12603756611679	533175766478432	-236390275104315	180835588117974	395473531728558	BGLU19
gene-AT4G25800	18518878835767	478420784368734	202443909209705	236322636841178	181165998033686	395473531728558	AT4G25800
gene-AT1G01560	227032455386193	-143529426758054	607723735804568	-236175449964999	181886826910284	396315432338076	MPK11
gene-AT2G13840	517700386492335	312053136461425	132121336882341	236186783925234	181831231181106	396315432338076	AT2G13840
gene-AT3G02950	595155656570835	-224593970955257	951087007256956	-236144505435956	182038692874	396315432338076	THO7
gene-AT3G08700	798763517628695	-159670171023551	676340835440539	-236079447900774	182358336808863	396657799931443	UBC12
gene-AT2G42290	379412948441797	417571670642232	176916487217402	236027561483913	1826136198945	396859688003821	AT2G42290
gene-AT3G43520	388804446722968	199653292694311	846389998833488	235888057478795	183301536847183	398000590272547	AT3G43520
gene-AT1G09620	634732054570162	232376219487871	986913062200284	235457638963453	185438317924595	39804057925695	AT1G09620
gene-AT1G48960	422227294109667	-20811662589344	883419659894847	-235580704552366	18482515384698	39804057925695	AT1G48960
gene-AT1G51110	640862772996846	-242719072369837	103038974785372	-23556044969917	184925949822516	39804057925695	AT1G51110
gene-AT2G01430	455467146610241	-942641430740548	400112326761641	-235594198851591	184758027690364	39804057925695	HB17
gene-AT2G45910	177306031281469	266169279343225	112909177053924	23573750716127	184046469051115	39804057925695	AT2G45910
gene-AT4G01270	685551606415141	-935852057162827	396855994620723	-235816535430496	183655102578871	39804057925695	AT4G01270
gene-AT4G34860	348273272404292	49968632139502	212219190736552	235457650960194	185438258065181	39804057925695	A/N-InvB
gene-AT5G01015	245080893422986	-705730443876306	299340508663502	-235761757413742	183926298569242	39804057925695	AT5G01015
gene-AT5G10620	32336062824867	-355605543560755	150935380491509	-235601184031705	184723288932608	39804057925695	AT5G10620
gene-AT5G16620	490273688603542	205555030729377	872355911490659	235632071751689	184569746374844	39804057925695	TIC40
gene-AT5G43310	180803444236494	260361313753209	11052860276143	235560124029781	184927570872112	39804057925695	AT5G43310
gene-AT5G56360	322983918263715	228480570949668	970028701006893	235540011045554	185027709220439	39804057925695	PSL4
gene-AT5G58140	492183314649696	-328833725471864	139631299192923	-235501443711075	185219860672029	39804057925695	PHOT2
gene-AT3G62310	206869660407277	17274265599004	733887144922651	235380408534403	185824020540394	398251199764142	AT3G62310
gene-AT5G18030	488510909556751	-770048440278197	327161312047839	-235372708178159	185862515958211	398251199764142	AT5G18030
gene-AT5G20150	688190865992207	126408962328545	537252727840003	235287706842858	186287916257963	398812877338585	SPX1
gene-AT1G24996	334869234998652	-333069411055061	141597812206894	-235222144935686	186616611087575	399166721456759	AT1G24996
gene-AT5G46910	555180948533571	-710859744608331	302312734483655	-235140522883519	187026532490339	399693535357961	AT5G46910
gene-AT1G05530	112438149936245	186396705842	793058811813707	235035161409675	187556842315991	399791256967795	UGT75B2
gene-AT1G49205	300966294374267	456694967776324	194471124235346	234839475306184	188545268770991	399791256967795	AT1G49205
gene-AT1G59900	947803040776735	230159553254198	979277284020904	235030013469898	187582786814077	399791256967795	E1 ALPHA
gene-AT2G02350	226250982069693	-53188316706574	22632882001689	-235004612769177	187710846792202	399791256967795	SKIP3
gene-AT2G45970	149623513340506	-317162377771049	135012439107153	-23491344935953	18817108549891	399791256967795	CYP86A8
gene-AT3G13277	877609445194654	-267257693477591	113793343624827	-234862325830525	188429614463665	399791256967795	AT3G13277
gene-AT3G47460	689205581106557	-459492263322994	195622636083653	-234887062418739	188304484087927	399791256967795	ATSMC2
gene-AT3G52748	868005504336149	-987735043245951	420314648312037	-23499895785518	187739366968588	399791256967795	AT3G52748
gene-AT4G27060	119236075752256	232678672942584	990469404041879	234917577456786	188150223474349	399791256967795	TOR1
gene-AT1G30400	500769796580407	360376810012203	153484386169445	234797049397814	188760165433388	399899788468462	ABCC1
gene-AT5G66180	433850423809095	-310812192480448	132421218331187	-234714796010338	189177407426294	400436441178691	AT5G66180
gene-AT1G65490	232367085865639	-821593539876217	350395609460692	-234475980204422	190393408159795	400582310121139	AT1G65490
gene-AT1G67360	137318160470452	-674048626198712	287477442182898	-234470093055118	19042347041726	400582310121139	AT1G67360
gene-AT4G00870	193381157138632	100313410748654	427636224083556	234576504746833	189880727578286	400582310121139	AT4G00870
gene-AT4G18280	517579350007582	-431620732640531	184015228928685	-234557071799642	189979742431045	400582310121139	AT4G18280
gene-AT4G31760	745814754943151	-21215875606259	904934176636821	-234446616715346	190543391745604	400582310121139	AT4G31760
gene-AT5G03370	667849950951902	-242045190692762	103242348629732	-234443708328287	190558252900792	400582310121139	AT5G03370
gene-AT5G27730	22660593633778	-24251362158412	103359173097446	-234631928948853	189598577726031	400582310121139	AT5G27730
gene-AT5G57900	183368945912169	371993999046571	158611941173966	234530891112773	190113209781343	400582310121139	SKIP1
gene-AT2G17560	294616311880902	-279236246183227	119140232542122	-23437611311066	190903933713314	400619449210921	HMGB4
gene-AT2G42700	894453079806663	194820054157018	831160243663448	234395299392958	190805759711252	400619449210921	AT2G42700
gene-AT1G51680	234887849013736	-748324841978624	319339372954559	-234335288835526	191112973796436	40071387218245	4CL1
gene-AT1G07300	221310641609142	-478188263846217	204106732574969	-234283434854643	191378779801885	400733231693365	AT1G07300
gene-AT3G58120	173189068769944	-447778440349147	191156653691594	-234246850267414	191566508541248	400733231693365	BZIP61
gene-AT5G64905	298465310607968	-164546306693268	702476275603821	-234237528593874	191614367142036	400733231693365	PROPEP3
gene-AT3G59140	160540132424253	630657056811293	269283074388434	234198550444944	191814598915956	400808828718567	ABCC10
gene-AT1G04563	431978915908646	-228565425277014	976790594799555	-23399634117476	192856291383492	400927713159537	AT1G04563
gene-AT1G29430	398023847970602	-765276417359429	326857634871886	-234131418609629	192159885688279	400927713159537	AT1G29430
gene-AT4G01410	826603063313583	340667348447981	145562803902831	234034615515781	192658740462316	400927713159537	AT4G01410
gene-AT4G12350	212330585118961	-139514232860343	596216422658805	-233999312260109	1928409499535	400927713159537	MYB42
gene-AT4G21865	128909811694803	-797217611335804	340663856975318	-234018841450962	192740136002283	400927713159537	AT4G21865
gene-AT5G54440	238504526422342	214873267227092	918029443310742	234059232841359	1925317729563	400927713159537	CLUB
gene-AT2G18660	809525724508982	-136828425423924	585181386663165	-233822244764397	193757116157711	401774624480848	PNP-A
gene-AT4G35630	450250644309961	571119991661792	244235218453547	233840146100967	193664320224076	401774624480848	PSAT
gene-AT5G63890	208144861189881	206365618247817	882414570688875	23386469931782	193537105812558	401774624480848	HDH
gene-AT4G06105	567893546127117	-741295528646851	317078640777021	-233789171932319	193928659430302	401789259024935	AT4G06105
gene-AT1G12940	479985498380414	136542469135198	584218561531865	23371812901181	194297595981167	40221248957898	NRT2.5
gene-AT1G49950	234239417213622	-230081386622365	98485985029539	-233618404236254	194816516238165	402443914129485	TRB1
gene-AT2G41490	122226013220378	352985888185698	151105884995623	233601681493691	194903651866861	402443914129485	GPT
gene-AT3G10520	239387413495237	-391374289742323	167508168177581	-233644898634086	194678534033268	402443914129485	HB2
gene-AT1G04000	543504192615251	-36710700323704	157583235131469	-232960697202826	198269333280396	402949441088011	AT1G04000
gene-AT1G09060	213920292103398	15106720690322	649061440157137	232747160063379	199401787964261	402949441088011	AT1G09060
gene-AT1G11950	398015640531439	315820729711688	135680089948739	232768661806612	199287502361912	402949441088011	AT1G11950
gene-AT1G18270	492862499659765	549530477203541	23568130514232	2331667659731	197181814080626	402949441088011	AT1G18270
gene-AT1G56000	157449650285705	246571909116439	105616863846561	233458843726562	195649311712218	402949441088011	AT1G56000
gene-AT1G69526	220994345969183	-545297642719168	234282155487869	-232752529352327	199373243877065	402949441088011	AT1G69526
gene-AT1G70150	494466024593628	318976380049996	137011833742148	232809364956242	19907131442618	402949441088011	AT1G70150
gene-AT1G78670	383836813095863	334502199053778	143704368843627	232771071433304	199274698329814	402949441088011	GGH3
gene-AT1G78700	11526569361997	22741930763785	974617602508772	233342089299894	196260657666655	402949441088011	BEH4
gene-AT2G03945	944559457348396	443732504178782	190453156230695	232987739852046	198126318963642	402949441088011	AT2G03945
gene-AT2G01422	122831696465424	-292453934797741	125653353834503	-232746620661578	19940465571657	402949441088011	AT2G01422
gene-AT2G04852	191089143519113	-420527944377479	180641155596189	-232797417061227	199134752423338	402949441088011	AT2G04852
gene-AT2G35760	355834173016656	-665399883069124	28577705512628	-232838806031889	198915070730503	402949441088011	AT2G35760
gene-AT2G35820	185413920907347	300334127541657	128657602210892	233436751797502	195764861034242	402949441088011	AT2G35820
gene-AT2G47630	649917353951247	-352345519572579	151300999633216	-232877192104966	198711516758682	402949441088011	AT2G47630
gene-AT3G12820	222923127772387	-456091608046391	195667376421106	-233095376648181	197557977040806	402949441088011	MYB10
gene-AT3G13160	430407546191553	255726535606878	109729611691568	233051526989527	197789339161719	402949441088011	AT3G13160
gene-AT3G17700	110781154041203	-420971509899939	180769190146889	-232877908872561	198707717608023	402949441088011	CNBT1
gene-AT3G30122	988708602314926	-566150546350202	243254037874196	-232740451627364	199437456206413	402949441088011	NA
gene-AT3G50340	995503042602237	-421481859753408	181067481013645	-232776121584	199247865676426	402949441088011	AT3G50340
gene-AT3G60450	110647238796405	242589441602708	104160270568301	232900164601278	198589785026668	402949441088011	AT3G60450
gene-AT4G04180	318430081306584	30035307496567	129016763487861	232801588604361	199112601383711	402949441088011	AT4G04180
gene-AT4G04540	193571117346274	-113619333297532	487385346599693	-233120125769501	197427498647155	402949441088011	CRK39
gene-AT4G18253	423604317862739	-907517399237287	388803710947511	-233412741104162	195890513830515	402949441088011	AT4G18253
gene-AT4G22070	815402133378112	138207326658963	592905833510344	233101647593338	197524909237389	402949441088011	WRKY31
gene-AT4G33180	108772963323452	-319058482672883	136936758594772	-232996958557383	19807758668072	402949441088011	AT4G33180
gene-AT1G15125	177921294123303	680731715694926	292583495841726	232662376849571	199852983621527	403455275282897	AT1G15125
gene-AT2G34080	106896001271578	774751776624399	333123262039773	232572103154987	200334377626732	403743915890024	AT2G34080
gene-AT2G39990	333501148566633	182462850934015	784575889384108	232562398874184	200386186924714	403743915890024	EIF2
gene-AT3G26237	298003882156587	-415165140456329	178532924865259	-232542619670662	200491820516068	403743915890024	AT3G26237
gene-AT1G04097	564734892561378	48726669653423	20965096531082	232418055319626	201158191274633	403951042156126	AT1G04097
gene-AT1G25112	126293723784534	-198784621285938	856299869282773	-232143701542823	20263269730409	403951042156126	AT1G25112
gene-AT1G65060	11855635177927	-584402900798728	251583131723556	-232290176529355	201844302834341	403951042156126	4CL3
gene-AT1G73500	197855757054137	662742164551443	285513390398303	232122971054665	20274449489639	403951042156126	MKK9
gene-AT2G02950	102969977597628	292739779612819	125966501753567	232394942732884	201282046971547	403951042156126	PKS1
gene-AT2G20270	437024194833388	-32841066316758	141411555056248	-232237502117102	202127511548853	403951042156126	AT2G20270
gene-AT2G42490	35818619278589	274372148295332	118189901545522	232145170363524	202624778131648	403951042156126	AT2G42490
gene-AT2G44670	275211038585636	-283961770260324	122205028721783	-232365045228051	201442360395075	403951042156126	AT2G44670
gene-AT4G00335	754640675431344	184571744995086	794620358765616	232276637464719	201917063751724	403951042156126	RHB1A
gene-AT4G12490	384325709617788	144223294106209	62109644147398	232207567900308	202288610013856	403951042156126	AT4G12490
gene-AT4G16880	797511080013786	-516732831075907	222527559922758	-232210711902503	202271684517021	403951042156126	AT4G16880
gene-AT4G29950	63196745489699	484087595000029	208236288523058	232470333789313	200878286817271	403951042156126	AT4G29950
gene-AT5G17860	185337659777328	575715392049229	247747157321339	232380221139127	201360971716615	403951042156126	CAX7
gene-AT1G04277	561843474915001	-622373179202965	268311620846838	-2319590844551	203630215999054	404067854281794	AT1G04277
gene-AT1G61680	201519002540768	-517548937688483	223062527127436	-232019669261976	203302394417524	404067854281794	TPS14
gene-AT2G17550	121621892764739	346072479372433	149186929924177	231972384945732	203558208183893	404067854281794	TRM26
gene-AT3G05110	649697299241789	-177596507992606	765341204236182	-232048799946489	203144933605202	404067854281794	AT3G05110
gene-AT5G36160	356579574949522	2859592754372	123251232098053	232013319923411	203336728783996	404067854281794	AT5G36160
gene-AT5G08835	17212501192562	-493551563908859	2128446207649	-231883503625876	204039826731413	40455201684807	AT5G08835
gene-AT2G42530	723664121311031	-513113415039637	221321276091565	-23184097981947	204270600524334	40468109967623	COR15B
gene-AT1G09367	120890684263486	119788706176361	516807580236496	23178589238483	204569894735806	404945609295909	AT1G09367
gene-AT4G25750	179580911125602	-541395498113259	233771814575127	-231591434192881	205629460954029	40664743115677	ABCG4
gene-AT5G65110	583151762095279	559023994457388	241409109164234	231567067370716	205762568022994	40664743115677	ACX2
gene-AT3G16250	284219910788355	-34003753313887	14688251449966	-231503071891963	206112509846	407009723363641	PnsB3
gene-AT5G09115	209440777058678	-111323120133234	480963592226301	-231458517718437	206356448501689	407162275246426	AT5G09115
gene-AT2G26430	274914271468963	182030484822056	786714230277345	231380694306093	206783143537705	407346116709316	RCY1
gene-AT3G20050	449920490621769	189070784388221	817121100397715	231386491299999	206751332924773	407346116709316	TCP-1
gene-AT1G13320	30490484531878	181609846043562	785289395789446	231264864924084	207419644494831	407942001294303	PP2AA3
gene-AT1G78660	268562287154121	278531382498949	120424192420928	231291883216768	207271022122599	407942001294303	GGH1
gene-AT2G42450	482947631475591	236419915989656	102253524926004	231209551123781	207724204765512	408212320982072	AT2G42450
gene-AT2G11150	302488137379421	-124102392466252	537061218630527	-23107680867873	208456681382977	408665437892614	NA
gene-AT2G28815	725712244591806	-67381780885318	291570623805485	-231099347409807	20833215357324	408665437892614	AT2G28815
gene-AT3G04035	197609189122584	404068814482262	174851988187686	231091918753897	208373190166813	408665437892614	AT3G04035
gene-AT1G21350	234993483583114	-169331295869765	733763843356343	-230770836424999	210153625537017	410350570309205	AT1G21350
gene-AT1G53887	537898697675686	426558637579949	184833414260479	230780045527274	210102376029958	410350570309205	AT1G53887
gene-AT4G28280	64057266482136	-467260926762319	202478732852252	-230770372858505	210156205615432	410350570309205	LLG3
gene-AT5G08285	510974897355141	-838160468635283	363113246533655	-230826188974518	209845747433996	410350570309205	AT5G08285
gene-AT5G55530	289458925196374	301062992001356	130447457577439	230792533325254	210032897674436	410350570309205	AT5G55530
gene-AT1G02360	105790723612114	-793031929427146	345026364656856	-229846762642574	215351883856529	410872907177646	AT1G02360
gene-AT1G05675	794882857308625	-119039489431175	516665223460348	-23039965537822	212228370406126	410872907177646	AT1G05675
gene-AT1G06570	537146156806738	57478034609928	249229865657508	2306225799155	210980187278648	410872907177646	PDS1
gene-AT1G26390	183221736621861	241414584267741	104781275742455	230398592264825	212234338292291	410872907177646	AT1G26390
gene-AT1G29680	866929024481995	-406579091897427	176277295458249	-230647452833042	210841318025143	410872907177646	AT1G29680
gene-AT1G34180	151556728381147	839538958799359	364250221386883	230484131376177	211754623561237	410872907177646	NAC016
gene-AT1G06753	44559649960476	634844235122472	276192998531634	229855296295557	215303371353052	410872907177646	AT1G06753
gene-AT1G80600	50192748806114	168839341627637	734447603671858	229886163129307	21512797759411	410872907177646	WIN1
gene-AT2G23755	390374151696587	-307141185231135	133516046697338	-230040652662058	214251994180864	410872907177646	AT2G23755
gene-AT2G32200	160069653092186	-787113990687585	342312266755133	-22994034018963	214820429555273	410872907177646	AT2G32200
gene-AT2G08650	862590865143167	783016380309834	339892785969317	230371579695874	212386024919367	410872907177646	AT2G08650
gene-AT2G41660	234844211898403	631855760371107	274898570547698	229850507811743	215330591974689	410872907177646	MIZ1
gene-AT2G09470	225207329217422	-531552428099935	23082731387304	-230281425183633	212892963114879	410872907177646	AT2G09470
gene-AT2G46220	153707815991686	33580339635899	145591691190795	230647362917795	210841819892081	410872907177646	AT2G46220
gene-AT3G17660	110643610680911	-58767470115093	255306951597667	-23018358782374	213444294007189	410872907177646	AGD15
gene-AT3G19520	259913152095603	159350320136727	692165956386855	230219817467685	213239988728581	410872907177646	AT3G19520
gene-AT4G03230	668807336963296	-300131353799516	130529446717784	-229933828225309	214857375904854	410872907177646	AT4G03230
gene-AT4G06744	207481804391693	81022004465762	352092268130185	230115829853453	213826850596056	410872907177646	AT4G06744
gene-AT4G11630	877436234245491	193108507406231	839626965269845	229993217695395	214520627950324	410872907177646	AT4G11630
gene-AT4G13500	359812031070111	-245607769954968	106721196027995	-230139634014728	213692386045169	410872907177646	AT4G13500
gene-AT4G13575	616486979493902	-628578798570087	272724499160149	-230481236744695	211770841585929	410872907177646	AT4G13575
gene-AT4G23810	28923271189902	-570190597880738	247629083758837	-230259947347719	21301388816215	410872907177646	WRKY53
gene-AT4G08295	702891597394255	-658232925769655	286364240025949	-229858632387203	215284408772612	410872907177646	AT4G08295
gene-AT5G05880	107643383228817	528511794409769	22921404769527	2305756561275	211242386857479	410872907177646	AT5G05880
gene-AT5G02115	861629273862456	292425673715611	12694745778015	230351736717751	212497511514362	410872907177646	AT5G02115
gene-AT5G15745	265648190928373	123327621327927	535010704834901	230514306000633	211585625764075	410872907177646	AT5G15745
gene-AT5G17300	21504409746495	621719968984168	270309140895803	230003309145888	214463453486857	410872907177646	RVE1
gene-AT5G61440	208103947316442	565792724660793	246183059038049	229826019252343	215469846520066	410872907177646	ACHT5
gene-AT5G64960	40391372558826	-169615978450933	736764781227923	-230217272557795	213254334355519	410872907177646	CDKC2
gene-ArthCr091	135385080615072	-216934926045364	94223675362447	-230233988656129	213160121276398	410872907177646	ArthCr091
gene-AT3G54910	19521621714435	383092334574353	166730117363531	22976792713405	215800501821097	410901647313035	AT3G54910
gene-AT4G13885	565296494237922	597054738784778	259860992247106	229759277689908	215849771469618	410901647313035	AT4G13885
gene-AT5G51070	239852156079691	466217921589588	202937488001189	229734745502938	215989566934104	410901647313035	ERD1
gene-AT1G12050	214560649937612	244209321591517	10632522239615	22968145853637	21629349165705	411159620288464	AT1G12050
gene-AT1G03090	132786391179724	658601672016593	287246510224646	229281000316252	218589458676024	411237935405792	MCCA
gene-AT1G08230	100314724779751	292019185668124	127427788823512	229164445498282	219261680204828	411237935405792	AT1G08230
gene-AT1G10960	116886435304717	-340063869140398	148592903937619	-228856062523121	221048938649446	411237935405792	FD1
gene-AT1G22620	42634555022589	23516855651225	102707826239089	228968487722456	220395906946848	411237935405792	ATSAC1
gene-AT1G06647	925075465327271	179984681555413	785708391098565	229073131449902	219789583263419	411237935405792	MIR5630b
gene-AT1G58561	557051533945842	-597592398129684	260824088690603	-229117027161768	219535676345473	411237935405792	NA
gene-AT1G71340	946679373388196	-316647497936662	138318373838552	-228926562067784	220639239327307	411237935405792	GDPD4
gene-AT1G75600	61762579009262	297724767826524	130005681434453	229009043713703	220160746122163	411237935405792	AT1G75600
gene-AT1G76680	110985128563688	882987486776103	38554003576769	229026146407309	22006164290862	411237935405792	OPR1
gene-AT2G01150	486434714314279	-496744502186846	216863724049561	-229058365738164	219875050294204	411237935405792	RHA2B
gene-AT2G16630	736772171164933	-53683656110688	234637303253205	-228794208620596	221408939704031	411237935405792	AT2G16630
gene-AT2G43400	54484533134276	507868818155877	221448862000749	22933909597339	218255066361785	411237935405792	ETFQO
gene-AT3G01960	752308087821112	-585183526421583	255728591214091	-228829918329969	221201040480658	411237935405792	AT3G01960
gene-AT3G18630	472877222740932	-694765436214203	303184364511988	-229156090332202	219309937038818	411237935405792	UNG
gene-AT3G46780	330271256063872	-251980313469233	10994271522652	-229192368907815	21910047032473	411237935405792	PTAC16
gene-AT3G48080	803849128646921	-930065035529647	406490778569996	-228803477117377	221354962893659	411237935405792	AT3G48080
gene-AT3G56710	468560763386037	-642012697914778	280188185006889	-229136249231563	219424570077695	411237935405792	SIB1
gene-AT3G60900	100169148035579	-613229829294682	268032213554928	-228789600011647	221435783054214	411237935405792	FLA10
gene-AT4G00752	142549003329364	255533661718954	111553231940219	229068810714416	219814589593177	411237935405792	AT4G00752
gene-AT4G21515	712616125945865	607440360281479	265525216556808	228769368182219	22155365906334	411237935405792	AT4G21515
gene-AT4G27440	209249309660088	-333276919619199	145286234825866	-229393321410422	217943352356609	411237935405792	PORB
gene-AT4G36970	150295910701437	275173913093187	11995116375391	229404954884582	217876528025492	411237935405792	AT4G36970
gene-AT4G37320	428693786849724	415864369712255	181674574090594	228906203189929	22075748452367	411237935405792	CYP81D5
gene-AT4G38510	471469710338588	183048836676184	799115922971479	229064183823949	219841370544474	411237935405792	VAB2
gene-AT5G07360	148155864136274	275727935237302	120228112025171	229337324351875	218265257039352	411237935405792	AT5G07360
gene-AT5G03985	111747780510642	721621464033245	314234157686775	229644501204273	216504498107142	411237935405792	AT5G03985
gene-AT5G33330	689549973841001	-662960555504536	28936435826008	-229109265388058	219580554360135	411237935405792	AT5G33330
gene-AT5G44680	112429390222967	-655046644150595	285530700839237	-229413734573995	21782610804701	411237935405792	AT5G44680
gene-AT5G51850	318427158851345	-719542679807222	314223341656089	-22899084326929	220266253000187	411237935405792	TRM24
gene-AT5G63375	121238743074972	-405991008577972	176931170515542	-229462681671632	217545200842032	411237935405792	AT5G63375
gene-AT5G65690	78432859708636	205302498803361	896745694116906	228941716866049	220551255411247	411237935405792	PCK2
gene-AT4G38700	91998201403752	-514702770343995	225025063231165	-228731307950016	221775555986389	411337244197382	AT4G38700
gene-AT2G32120	630239963086822	-604589315193144	264461248480366	-22861168457277	222474237292329	412320045094061	HSP70T-2
gene-AT3G57290	468467851913457	1445930452919	63262556402474	228560231382374	222775346899148	412405478774935	EIF3E
gene-AT5G04720	232848833582319	618895073143928	270796580066754	228546118636862	222857998109843	412405478774935	ADR1-L2
gene-AT1G20190	19860300653316	650832129638242	285114234937726	228270654315241	224476601144812	414200709280357	EXPA11
gene-AT4G36050	927830078067058	289703410593085	126902948546316	228287375440572	224378058803538	414200709280357	AT4G36050
gene-AT5G19330	628015209084123	236134761955379	103424796425971	228315423491695	224212848116897	414200709280357	ARIA
gene-AT5G48430	119116623299376	786473552105941	3445431744498	228265602231667	224506381908213	414200709280357	AT5G48430
gene-AT1G02530	53457582373303	230275164959125	101074028298551	227828225346813	227097663090077	415009619241418	ABCB12
gene-AT1G06450	163505920815302	-367847521832244	16157852049842	-227658676844885	22810913753517	415009619241418	AT1G06450
gene-AT1G07350	619962183017267	-280048380584518	123333825699364	-227065348047468	23167963218894	415009619241418	SR45a
gene-AT1G29310	226507604555788	418400925373155	184327484377685	226987812905782	232149784543095	415009619241418	AT1G29310
gene-AT1G29435	345117286728715	-689449056473932	30264581159796	-227807235406188	227222670902216	415009619241418	AT1G29435
gene-AT1G29470	939838311965892	208677263259667	91815388681767	227279180816785	230387289358972	415009619241418	AT1G29470
gene-AT1G32580	254382832136177	174488582548876	767975281274988	227205988009394	230828938811772	415009619241418	AT1G32580
gene-AT1G66030	594550078363554	187082991749736	82069259318923	227957451184892	226329360698281	415009619241418	CYP96A14P
gene-AT1G67900	335807031457228	-413972198681423	18230967315679	-227070890706604	231646054673284	415009619241418	AT1G67900
gene-AT1G69050	288318383028356	-100292577875086	440443742529388	-227708032129425	22781429594687	415009619241418	AT1G69050
gene-AT1G78955	586834081902981	-658473381182819	288965944930488	-227872312545763	226835291683733	415009619241418	CAMS1
gene-AT2G05710	111243138274829	257880351938316	113454955730238	227297565168927	230276472547592	415009619241418	ACO3
gene-AT2G05325	112919806834122	-589385944082091	259301295280197	-227297724620006	230275511614268	415009619241418	AT2G05325
gene-AT2G18390	1292975674254	296793065769938	130755175692859	226983799453644	232174143576845	415009619241418	TTN5
gene-AT2G22830	763939504113666	-320267420748574	140469065137663	-227998542194827	226085531036185	415009619241418	SQE2
gene-AT2G22920	153120037004335	-173529079092469	76291309178082	-227455893681691	229324017907519	415009619241418	SCPL12
gene-AT2G27402	36451516689986	-598720874727436	263090766820474	-227571982841947	228627838092805	415009619241418	AT2G27402
gene-AT3G09880	136607041387022	197309681869115	86715751169738	227536150246683	228842527884527	415009619241418	ATB' BETA
gene-AT3G02825	569985954673066	707924820568693	31106219255535	227583048506522	228561573905753	415009619241418	AT3G02825
gene-AT3G19990	166443706554909	270894588667746	118767129084806	228088858217927	225550407620637	415009619241418	AT3G19990
gene-AT3G46690	941695235862362	786639570793866	346140187237344	227260399051693	230500549513589	415009619241418	AT3G46690
gene-AT3G54090	215259796403547	263232957026281	115976353389939	226971231058827	232250439883333	415009619241418	FLN1
gene-AT3G54860	127990438047458	223950516601838	98527336053518	227297850091261	230274755463102	415009619241418	ATVPS33
gene-AT4G00670	199436642194526	-430362588386462	1886914735282	-228077390217712	225618294570847	415009619241418	AT4G00670
gene-AT4G05185	166225821292667	-177210975547676	780520841929562	-227041952024733	231821412234594	415009619241418	AT4G05185
gene-AT4G07455	430739915235666	-458705975012752	201911189008586	-227182048337721	230973551598499	415009619241418	AT4G07455
gene-AT4G12000	790455572908243	-541892188744704	238615191064362	-227098780395141	23147716262319	415009619241418	AT4G12000
gene-AT4G13780	408235546622173	183957334520748	806589844386027	228068002344829	225673881041213	415009619241418	AT4G13780
gene-AT4G14160	425648203483074	217663400935866	957160083929596	227405430492102	229627216413491	415009619241418	AT4G14160
gene-AT4G23680	879354718030395	-562406482604721	247702776342366	-227048921658989	231779168330393	415009619241418	AT4G23680
gene-AT4G31460	991441606395117	196431802432201	862619114185783	227715569017516	227769300783417	415009619241418	AT4G31460
gene-AT4G31480	542023072240053	179185949391416	788912808728693	227130232148427	231286828012434	415009619241418	AT4G31480
gene-AT5G01017	226661242896312	-697864822468174	306447127582493	-227727643581947	227697231821573	415009619241418	AT5G01017
gene-AT5G01050	539516240624414	113832909130455	499607055326913	227844879123994	226998522280372	415009619241418	AT5G01050
gene-AT5G05330	677587480063114	-612285186359863	26881376261295	-227773005521841	227426658863458	415009619241418	AT5G05330
gene-AT5G11250	809023281104092	39582520477184	173917729797291	227593359937019	228499841294476	415009619241418	AT5G11250
gene-AT5G16290	155579544155348	225764843373314	990403968286996	227952280687846	226360058056915	415009619241418	VAT1
gene-AT5G18460	105946324408503	-240455995491725	105900580429927	-227058241338753	231722690924681	415009619241418	AT5G18460
gene-AT5G21970	473035809577715	359894841683418	158527060123164	227024232584523	23192884228507	415009619241418	AT5G21970
gene-AT5G49770	63772966547799	-237394643401657	104488482268683	-227196948646663	230883533803492	415009619241418	AT5G49770
gene-AT5G61520	194541085230933	421131656762705	18543394548229	227106021859911	231433327854575	415009619241418	AT5G61520
gene-AT5G66640	186538196817556	-947821348499643	415514510605505	-228107881748447	225437833463213	415009619241418	DAR3
gene-GeneID:38088289	131996543543222	-602853944088307	265490757123797	-227071537487536	231642136739622	415009619241418	NA
gene-AT4G04425	476880733806086	-337273299372228	148656443846326	-226881049112735	232798527179639	415684913992474	AT4G04425
gene-AT4G12495	168896233362656	153440762764017	676531514258732	226805048294226	233261299232285	415903193893944	AT4G12495
gene-AT4G32208	585404639031996	-481585371593191	21232785876611	-22681214532648	233218051337395	415903193893944	AT4G32208
gene-AT1G29450	245880909603498	-749189895941587	330495392490419	-226686941169174	233982043093854	416883980062259	AT1G29450
gene-AT1G04737	163659978498265	451768537982748	199409411477886	226553267789394	234800110644723	41733833023895	AT1G04737
gene-AT1G15480	715756735248155	284677998572239	125665379510788	226536536698082	234902677819258	41733833023895	AT1G15480
gene-AT3G04775	792337435389994	144983544248728	640008902151492	22653363689371	234920458541187	41733833023895	AT3G04775
gene-AT5G36925	804848572374405	-780936258125295	344645268858258	-226591318288623	2345669930874	41733833023895	AT5G36925
gene-AT1G28370	280178352726584	-857246346605295	378480008756289	-226497127132887	235144425287414	417432621838347	ERF11
gene-AT1G24140	415933133591097	-103785750797565	458345466386	-226435643873394	235522009130388	417799282282353	AT1G24140
gene-AT2G01379	978687285036803	443773703493913	196018800458	226393439025763	235781503945526	417871193391817	AT2G01379
gene-AT5G57490	203358824592421	171525039090041	75770839251395	226373418566672	235904685670494	417871193391817	VDAC4
gene-AT3G47070	133998561046257	-349226682839846	15429118435787	-22634260297713	236094396718292	417904190480995	AT3G47070
gene-AT1G16030	680366032207442	-476241711325986	210635571123575	-226097476691905	237608196333566	418244712403334	Hsp70b
gene-AT1G18090	227506403972635	-386326850524641	170911582704279	-226039010587764	237970500291637	418244712403334	AT1G18090
gene-AT1G65720	689005656749072	210351898656282	930376579464872	226093286631603	237634145458269	418244712403334	AT1G65720
gene-AT1G67920	390695132167049	-772974770780806	341814145940623	-226138906174784	237351755027516	418244712403334	AT1G67920
gene-AT1G79380	37411204983449	-247927763470442	10969348300176	-226018681042759	238096591072472	418244712403334	RGLG4
gene-AT2G31060	207976943633408	204948755613625	906036311859277	22620368845157	236951245250417	418244712403334	EMB2785
gene-AT3G07195	654112332411179	-791314736659705	34976407218752	-226242430136008	236712009045515	418244712403334	AT3G07195
gene-AT3G20250	237118250224105	295789518083515	130876371578267	226006814306146	238170219410095	418244712403334	PUM5
gene-AT4G12917	366342185027972	-453223202491429	20040773379055	-226150555130323	237279693276945	418244712403334	AT4G12917
gene-AT4G28270	136418225096917	479135842813912	211985770820353	22602264338768	238072010710064	418244712403334	RMA2
gene-AT4G34270	173254677273998	174791831802499	773027804846205	226113253244848	237510513886522	418244712403334	AT4G34270
gene-AT1G61550	329189201675325	-179892272787651	796077448877907	-225973330912984	238378076919921	418309000353657	AT1G61550
gene-AT4G06265	232835197766424	-105391485986717	466840327999887	-22575488805402	239737987622163	420393382889202	AT4G06265
gene-AT1G03650	186879873627659	406061306908975	179938990544948	225666102537984	240292639745538	420919608492756	AT1G03650
gene-AT1G29930	785366007912483	-273377751604625	121209431644656	-225541649602049	241071982757345	420919608492756	CAB1
gene-AT2G17050	118080947856303	-157074979383073	696252585283566	-225600568964639	240702748089317	420919608492756	AT2G17050
gene-AT3G18215	183852460376815	182985712687541	810933641634926	225648195231638	240404643254628	420919608492756	AT3G18215
gene-AT5G09630	227387559346791	336691754304929	149257378018361	225577963900392	240844351029986	420919608492756	AT5G09630
gene-AT5G39000	771486485115851	-875546184940686	388168479125265	-225558290285116	240967649531123	420919608492756	AT5G39000
gene-AT1G43130	225000630715223	17439733678931	773678023790283	225413326250279	241877856835446	421017275078926	LCV2
gene-AT1G60989	364012279515931	-294870957068786	130871763395928	-225312893642848	242510204514692	421017275078926	SCRL7
gene-AT1G74780	459403351948149	265982474227597	118039278413508	225333870049444	242378013781083	421017275078926	AT1G74780
gene-AT2G33240	224800975945646	-919068257597712	407648709437302	-225455946828913	241609939817024	421017275078926	XID
gene-AT3G18145	118301433317849	639292536318498	283803600523266	225258782883584	242851492441236	421017275078926	NA
gene-AT4G02570	772401551971125	191719266696834	851076754629606	225266717313024	24280142229472	421017275078926	CUL1
gene-AT4G18740	12213591502353	-323332872392364	143394060664523	-225485540261543	241424064054968	421017275078926	AT4G18740
gene-AT4G36910	763859679305464	302005609336385	133996614282893	225383015050509	242068552610216	421017275078926	LEJ2
gene-AT5G18065	310882227113085	-383995227264479	170389225603403	-225363561519004	242191008576703	421017275078926	AT5G18065
gene-AT5G28900	21125716954879	21709692263076	96308539708255	22541814390334	241847559703724	421017275078926	AT5G28900
gene-AT2G40420	209832327463478	443724290358748	197031809117591	225204393313938	243194958353655	421313705510973	AT2G40420
gene-AT1G63480	684947994511039	-347091039347942	154177689511034	-225124037368003	243703170432867	421892657323527	AT1G63480
gene-AT2G25450	242170495688015	491141719371078	218217601191262	225069708717311	244047293895339	421892657323527	AT2G25450
gene-AT5G35170	11105290738736	-193908501695703	861545054562366	-225070645660199	244041355632437	421892657323527	AT5G35170
gene-AT1G75220	707350789128892	46042299636125	204605848982854	225029244593997	244303871520581	422037529677032	ERDL6
gene-AT1G79110	865427724219756	-527910988384694	234671855461603	-22495709481066	244761943752402	422530035338511	BRG2
gene-AT3G01310	793714394146815	225059499886746	100057668327488	224929786640769	244935514831019	422531060789358	AT3G01310
gene-AT1G22690	362755830581343	-85068218178198	378300118690193	-224869657648361	245318071490421	422698605652816	AT1G22690
gene-AT1G23330	408517958705112	-365414565419667	16251890781186	-224844339861483	245479304815039	422698605652816	AT1G23330
gene-AT2G33170	160940424249402	315244259791288	140212650770684	224832964827736	245551775257439	422698605652816	AT2G33170
gene-AT2G04850	34661558039005	-319485976742203	142140636914828	-224767514538184	245969119930285	423118851587118	AT2G04850
gene-AT1G59860	216958306329341	-100467257701292	447163755285698	-224676657071866	246549492439476	423818751007677	AT1G59860
gene-AT1G58420	111692454508509	-100283331208114	446429242134726	-224634324419657	246820306671614	423985909357772	AT1G58420
gene-AT3G18217	493440103526763	-103700989825907	462193682784611	-224366956296616	248536698526148	424545869573302	MIR157c
gene-AT3G49890	369498955728855	-265494971726527	118317248212	-22439244973887	248372596632017	424545869573302	AT3G49890
gene-AT3G52200	205701894235935	225968922381323	100681142234977	224440165621025	248065700543719	424545869573302	LTA3
gene-AT4G11280	204025168660894	-691782511041437	308119798753029	-224517383771216	247569749383421	424545869573302	ACS6
gene-AT4G28290	630308436761899	-457495903754684	203823492762876	-224456905115902	247958114334052	424545869573302	AT4G28290
gene-AT5G11390	661378349575212	225496406492864	100485463320697	224406992853482	24827902429922	424545869573302	WIT1
gene-AT5G00425	1659902084889	133393888106649	594051846333209	224549235778028	24736542295	424545869573302	AT5G00425
gene-AT5G06605	456129399028041	138365096336439	616447554796465	224455584680068	247966599423146	424545869573302	MIR5628
gene-AT2G14285	648822613699781	-300780658053613	13418860962857	-224147682047056	249952053449552	425772580865566	AT2G14285
gene-AT3G18250	98126271822563	101178902117818	451237217755614	224225525148539	249448800686577	425772580865566	AT3G18250
gene-AT4G39955	788171091370273	590618421277079	26348917692019	22415282030957	249918807695255	425772580865566	AT4G39955
gene-AT5G54145	334240646180017	-425028373596207	189589988392115	-224182920839234	249724127165321	425772580865566	AT5G54145
gene-AT3G03215	616289913078523	-490898303056684	219064949725845	-224088017581559	250338376905805	425914973486506	AT3G03215
gene-AT5G27290	217769885623185	-243235964306977	108548271217932	-224080919555719	250384370543506	425914973486506	AT5G27290
gene-AT1G22040	87102827476848	259719267309113	115971678723618	223950597393758	2512301305755	425958557204949	AT1G22040
gene-AT1G57906	475401781798191	876623786006813	391312294441665	22402152921303	250769493621839	425958557204949	AT1G57906
gene-AT2G21870	103457754414526	156637705391491	699395496292254	223961558548609	251158900136727	425958557204949	MGP1
gene-AT4G13572	233670339231749	-512956557391937	228989425740587	-224008840466304	250851841624345	425958557204949	AT4G13572
gene-AT5G42445	223834261878466	912300639983032	407381401676665	223942633666698	251281893368949	425958557204949	NA
gene-AT3G15270	493020947943449	-766673791535601	342449583053033	-223879318146774	251693761456968	426360853752382	SPL5
gene-AT5G58780	19272303343268	-132034323607508	589974132386077	-223796801180946	252231412116761	426975516547201	cPT5
gene-AT1G12920	430505523883686	203702517754107	91065440340466	223688061016918	25294144158744	427289114360747	ERF1-2
gene-AT1G19960	536056448391479	-169075614695257	755817191167628	-223699085798856	252869375488523	427289114360747	AT1G19960
gene-AT4G30097	235750009901358	125684657792334	561862497837377	223692911123446	252909735527593	427289114360747	AT4G30097
gene-AT1G22610	236180721090933	250417855595877	112006968647102	223573460312869	253691609559584	428260189821145	AT1G22610
gene-AT3G44450	214299860189284	-972898900514937	435408604027652	-223445033358401	254534570170372	429090127367265	AT3G44450
gene-AT3G07825	929618878818932	302444357985831	135348773614445	223455558487272	254465394949301	429090127367265	AT3G07825
gene-AT3G52540	116134511569308	-407734585753856	182528160931686	-223381742122772	254950887870397	429495540552426	OFP18
gene-AT1G59990	136935364002554	2553395760978	114365609405332	223266047744154	255713426371521	429890699654312	EMB3108
gene-AT4G08040	646475556340249	101224181469723	453363233578109	22327390924673	25566154901393	429890699654312	ACS11
gene-AT5G44410	3095523549619	-637089345022997	285305621958135	-223300662864779	255485072472482	429890699654312	AT5G44410
gene-AT1G74070	137380242932747	-252340126951453	11303986791842	-223231087932237	255944233373576	429982791514191	AT1G74070
gene-AT2G09325	430563404397935	-301509410210213	135165941415987	-223066111959586	257035849153765	430632008729699	AT2G09325
gene-AT4G13360	231182371672669	229725568435791	102968604638383	223102536197871	256794490863079	430632008729699	AT4G13360
gene-AT4G15610	129724418088609	658653491453322	295256147867758	22307867125203	256952605235989	430632008729699	AT4G15610
gene-AT5G28450	370972816911986	-561904475173762	25183933378083	-223120219839358	25667738427949	430632008729699	AT5G28450
gene-AT4G14430	470058639990806	300188501688025	134606800232152	223011394053123	257398795722297	430656689623298	IBR10
gene-AT5G60460	122326048290249	281129231017888	126060852814192	223010732310576	257403187804485	430656689623298	AT5G60460
gene-AT1G17120	146005792659315	240128613277956	107723507467054	222911989150925	258059287470795	431234731082758	CAT8
gene-AT3G09275	162956735127048	418703953072512	187839132569978	222905604036756	258101763148562	431234731082758	AT3G09275
gene-AT1G10140	323336161408926	703756897022981	315998224195681	222709130348524	259411723104076	431663890456694	AT1G10140
gene-AT1G15670	81465881839199	451600077628629	202919206915542	222551666987637	260465733216567	431663890456694	AT1G15670
gene-AT1G19320	232520691458393	-92413907245645	415046211469071	-222659320075571	259744737897373	431663890456694	AT1G19320
gene-AT1G58110	180170765330276	164671023738331	740104528887391	222496981589726	260832645152528	431663890456694	AT1G58110
gene-AT1G68440	245952776352539	440774617796985	197975151207868	222641384591839	259864739002355	431663890456694	AT1G68440
gene-AT2G02390	352732294345074	380374640906036	170932967261789	222528542620734	260620831784301	431663890456694	GSTZ1
gene-AT2G35240	136033264056584	190515594185027	856226585167191	222506048615422	260771779019861	431663890456694	MORF6
gene-AT2G40008	22779925141463	47552648749561	213719460857787	222500321490158	260810223271077	431663890456694	AT2G40008
gene-AT3G52605	574477077068084	333662162957816	149920475780705	222559434406997	26041365388529	431663890456694	AT3G52605
gene-AT3G08705	186770897940223	517646794630292	23248495595596	222658189860831	259752298420807	431663890456694	AT3G08705
gene-AT3G60530	33667992984432	419257959900134	188374523543651	222566168722376	26036850864043	431663890456694	GATA4
gene-AT4G13493	42595443233332	-459326497740559	206156028160331	-222805271249858	258770001033435	431663890456694	MIR850
gene-AT5G25750	665652143689988	-180485869285036	810341396649775	-222728185961159	25928442132391	431663890456694	AT5G25750
gene-AT5G25754	547065505929523	163074793698884	731805617724484	222838947596437	25854554273459	431663890456694	AT5G25754
gene-AT3G59940	165344446465654	413941772966372	186089696337538	222442070202288	261201522845522	431981692521839	AT3G59940
gene-AT5G08875	317101988148401	30877718003279	138846871015426	222386848025179	261572943007616	432303266498447	AT5G08875
gene-AT1G06553	168543884908616	-102779317686117	462425418830573	-222261392866412	262418441816337	432822098463718	AT1G06553
gene-AT3G11840	387999879171242	-76782003461044	345417960781986	-22228723511429	26224408637557	432822098463718	PUB24
gene-AT4G24130	201102790961798	-698448094421602	314235757279012	-222268815130878	262368354179581	432822098463718	AT4G24130
gene-AT1G12780	8672798458557	472355598027543	212666318496665	222111146403727	263434127600937	433326965313676	UGE1
gene-AT3G06430	188905048284136	273863604513893	123280987193088	222145856185396	263199183683032	433326965313676	PPR2
gene-AT4G32272	683475271814238	-260357233669983	117206938107569	-222134660177741	263274947541335	433326965313676	AT4G32272
gene-AT5G10050	954516445353858	204236977013512	919435506202698	222133010565382	263286112130844	433326965313676	AT5G10050
gene-AT3G03155	376214987478682	366447629525332	165029896609691	222049238988503	263853617003216	433724919417063	AT3G03155
gene-AT1G09200	102139370072905	-424417256297409	191279485143785	-22188331173015	264980800594707	43415485155622	AT1G09200
gene-AT1G66570	649389409985866	332303656766019	149750728344713	221904534581686	264836397062443	43415485155622	SUC7
gene-AT1G68100	132820868809349	181445176859959	817670075529955	221905120769351	264832409516802	43415485155622	IAR1
gene-AT5G48610	120832375448159	-386503304548062	174122001046087	-221972698582623	264373058504826	43415485155622	AT5G48610
gene-AT5G59570	10886888184944	534197029088537	240759512530707	221879926351988	265003841515669	43415485155622	BOA
gene-AT1G69970	520203779206123	-876838137039557	395284740649669	-221824433596509	26538177260514	434283368954423	CLE26
gene-AT2G37880	735124717900647	163814151295865	73859954348026	221790214659458	26561505124222	434283368954423	AT2G37880
gene-AT3G03570	953074835780568	187393003996284	845089067697693	221743495637455	265933831931525	434283368954423	AT3G03570
gene-AT5G02755	28169853790916	-331175858149211	149381165973145	-22169853608503	266240919109055	434283368954423	AT5G02755
gene-AT5G19350	272501813353869	181688765222926	819418146868812	221728998701336	266032816899136	434283368954423	AT5G19350
gene-AT5G26749	101726296889126	-459483823116519	207217007175582	-221740401224491	265954957888325	434283368954423	AT5G26749
gene-AT5G44562	333706254638299	-462884832522254	208802042299344	-221685969842502	266326805049218	434283368954423	AT5G44562
gene-AT4G22260	232114757297254	199622810390282	900748443540082	221618823570467	266786132365376	434742151787127	IM
gene-AT1G80400	979797689808759	219000560955442	988305854344686	221591888778858	266970577301583	434752686116384	AT1G80400
gene-AT2G07727	119307652744539	-818473068035012	369449600910585	-221538490234586	26733656718955	435058649349709	AT2G07727
gene-AT1G10940	518057387107236	-208958435135376	943505873919683	-221470200569376	267805251110231	435241441707891	SNRK2.4
gene-AT5G11810	145033359627711	197946554962121	893765197122678	221474896985669	267772996078053	435241441707891	AT5G11810
gene-AT2G03760	575874550826107	433488432250375	195784548351197	221410951937221	268212459530559	435613414159106	SOT12
gene-AT1G29350	836809510431866	193979898797738	876274562351256	221368857584138	268502093504308	435794062327557	AT1G29350
gene-AT5G03175	143045968345407	338365566835331	152896720124338	221303352066785	268953347205446	436236614355074	AT5G03175
gene-AT1G13630	215051582001281	-350670377719148	158602311727917	-221100420226362	270355460594266	436644196970111	AT1G13630
gene-AT1G25097	311694434943596	-33445220981829	151242354973827	-221136605467541	270104985284505	436644196970111	AT1G25097
gene-AT1G55510	194168688484774	528396471727012	238840664283422	221233881304227	269432631940207	436644196970111	BCDH BETA1
gene-AT1G67680	324806739579314	155095680152794	701402621766407	221122184804788	270204781519641	436644196970111	AT1G67680
gene-AT2G33590	201397993941921	-357731936623583	161844510638484	-221034334258427	270813427113325	436644196970111	CRL1
gene-AT3G49790	299948304054718	533129227882889	241150102844435	221077752650518	270512468343296	436644196970111	AT3G49790
gene-AT4G13820	812693361067755	-670199589781115	303154905169216	-221074961464674	270531807030155	436644196970111	AT4G13820
gene-AT4G29820	644618906129826	255186623584283	115450805170135	221034944891225	270809192450312	436644196970111	CFIM-25
gene-AT4G33360	119361589527584	217841145066238	984790314201761	221205612935799	269627868797967	436644196970111	FLDH
gene-AT1G31830	110826006005817	234450427688197	106103400355919	220964103790966	271300848197628	436801380491936	PUT2
gene-AT2G26150	432332221696049	-702941363642949	318155054486867	-22094301307791	271447372000966	436801380491936	HSFA2
gene-AT3G21020	430925026504831	-636817486750407	288208407734628	-22095728981535	271348179558589	436801380491936	NA
gene-AT4G15260	205574810397163	419812100556052	190068514483524	220874089376041	271926682989753	437284600749881	AT4G15260
gene-AT3G15540	889888378360718	-699643115299583	316844626280458	-220815837564588	27233234859325	437648834150481	IAA19
gene-AT5G34850	608970339168232	194762421883193	882469579906205	220701570136722	273129624130803	438641507471605	PAP26
gene-AT2G29360	253172871394257	-247263055957594	11209600386203	-220581508206066	273969498502995	439489345526075	AT2G29360
gene-AT2G35350	138410226245039	-556850257259946	252547465267599	-220493306741332	274587916824221	439489345526075	PLL1
gene-AT3G46080	454872337570123	136494309985842	61937908282153	220372811694018	275434705391395	439489345526075	AT3G46080
gene-AT3G55950	74295160294609	-660168885781304	299443542492394	-22046522702959	274785048281731	439489345526075	CCR3
gene-AT4G01870	930528923516131	756497945090202	343158882658427	220451220504527	27488342564329	439489345526075	AT4G01870
gene-AT4G27390	108441220418674	-179863231796813	815797574938304	-22047532049898	27471417380536	439489345526075	AT4G27390
gene-AT4G29030	10290938870148	-560722799901238	254446437438437	-220369679979074	275456743767315	439489345526075	AT4G29030
gene-AT4G30610	458059657669108	-435975781751383	197831728482255	-220377077578073	27540468813398	439489345526075	BRS1
gene-AT5G65900	20171035223319	-399234087948691	181055441629256	-220503777382287	27451443972931	439489345526075	AT5G65900
gene-ArthCt117	816276377850023	-972196202488656	441109541151625	-220397908408533	275258150745137	439489345526075	trnS
gene-AT1G23260	164723551578074	-251799797660111	11431258846792	-220273025950045	276137661807217	440041672213019	MMZ1
gene-AT1G67540	204412638345162	-881271415178211	40027343461534	-220167350357664	276883796696856	440041672213019	AT1G67540
gene-AT1G09027	536361230116149	-392708601607743	178351570165748	-220187913816955	276738469891496	440041672213019	AT1G09027
gene-AT3G18290	465014793411516	341392736566771	155045308513059	220189014321588	276730694221092	440041672213019	BTS
gene-AT4G28250	239820455180552	-664760342758671	301912957305697	-220182780060539	276774745193334	440041672213019	EXPB3
gene-AT5G51550	46540145077172	-448093061517026	203457130150258	-220239546869701	276373856879865	440041672213019	EXL3
gene-AT1G19650	535395372378312	-332510943629277	151068685868007	-220105802680909	277319161968747	440160829721286	AT1G19650
gene-AT5G06820	101731670519847	-662543210868826	30100820619339	-220108022717215	277303448004933	440160829721286	SRF2
gene-AT2G48020	190471663784624	320147839868945	145515247416943	220009824091924	277999256669575	440667608219839	AT2G48020
gene-AT3G24890	128873948726934	-433051933558091	196825553232946	-220018146244237	277940229840905	440667608219839	VAMP728
gene-AT3G52850	731750162441942	205593258327872	934583236976837	219983892491929	27818325197867	440673300653889	VSR1
gene-AT2G36854	246734266853471	960585470792146	436775135678515	219926775204342	278588892873128	4407442283816	AT2G36854
gene-AT3G08515	2385738105626	357302295647965	162451699770138	219943710132632	278468569662802	4407442283816	AT3G08515
gene-AT1G80430	924412661995818	156859395727715	713494682445552	219846621967901	279158992530637	440926917783252	AT1G80430
gene-AT2G09525	124758917833475	-133851460294311	608873998619115	-219834416641008	279245892582262	440926917783252	AT2G09525
gene-AT5G24680	653309402909171	-323759880939116	147246533190772	-219876063580834	278949468712278	440926917783252	AT5G24680
gene-AT3G02470	364496331980258	333966298356358	151939011885733	219802863143219	279470656719812	440996752693465	SAMDC
gene-AT1G18190	876391786855783	213816358599167	973321569532197	219676996064037	280368794670081	441780401313223	GC2
gene-AT1G31330	128971157044066	-256027576637309	11657160022197	-219631176161084	280696364596649	441780401313223	PSAF
gene-AT1G70000	242451407974317	45343156405324	206433737703357	219649931788193	280562239353837	441780401313223	AT1G70000
gene-AT3G27020	259229482629058	345611821639546	157350702734481	219644282251947	280602634503263	441780401313223	YSL6
gene-AT3G53100	409074542566162	-374801922697104	170669629723756	-21960668884309	28087156148501	441780401313223	AT3G53100
gene-AT2G15750	646433712697863	-221544421496373	100900507575032	-219567202208201	281154270960882	441867048300506	NA
gene-AT3G00220	211800378081454	114358739249052	520881500731556	219548475206818	281288434972484	441867048300506	AT3G00220
gene-AT2G40711	926547317695342	-55481307639461	252900429019099	-219380045556471	282497580680093	443481259850426	AT2G40711
gene-AT4G21760	194746964546692	-480898640749236	219284819276429	-219303206823004	283050687049718	443656286079894	BGLU47
gene-AT5G51790	208232467720593	664201261850944	302820604132188	219338199840922	282798682066796	443656286079894	AT5G51790
gene-GeneID:38088346	101593482447561	-140136765704763	639050955776841	-21928887585249	283153948499019	443656286079894	NA
gene-AT1G07950	805054144645572	191103058623172	871686841365783	219233616425535	283552422848444	443995835443521	MED22B
gene-AT4G24700	666338411287342	-804501925399063	367279355833676	-219043600632807	284926311055403	445316554310092	AT4G24700
gene-AT4G30220	206066528302192	-278121891677311	126972338003094	-219041325103845	284942798700894	445316554310092	RUXF
gene-AT5G19120	173355050957806	47936516024939	218822366821057	219065887648219	284764870978165	445316554310092	AT5G19120
gene-AT1G22885	594334741291039	-407564396956309	186179955315865	-218908848841892	285904090639803	445394083039443	AT1G22885
gene-AT2G07495	545127850286901	-38729323341055	176879086125484	-218959313898643	285537570516847	445394083039443	AT2G07495
gene-AT3G08500	852801701340675	-206390881842309	942622939256351	-218953807770829	285577541016649	445394083039443	MYB83
gene-AT3G14130	795807724767738	25192460628462	115075486270031	218921174657012	28581453271947	445394083039443	HAOX1
gene-AT4G19660	112166751650862	3819860928448	174424259720501	218998259449057	28525499157999	445394083039443	NPR4
gene-AT3G25510	995317886255733	104502977353867	477537226023447	218837342219548	286424126297826	445513447015302	AT3G25510
gene-AT4G19390	141799544236263	261749252688436	119616833811612	218823090653505	286527868858656	445513447015302	AT4G19390
gene-AT5G58960	121932247282732	342330088293731	156430473092052	218838491968432	286415758249415	445513447015302	GIL1
gene-AT3G07625	951481607434609	546721982930351	250059156147503	218637058267867	28788504015057	447054537556133	AT3G07625
gene-AT4G01100	475775892367133	192970607052974	882537251717928	218654347652002	287758675175639	447054537556133	ADNT1
gene-AT1G73530	1346299790085	-246980231342875	112995325092127	-218575619072301	288334474739274	447467993294551	AT1G73530
gene-AT1G14350	46428546451118	-441552516846724	202479734942774	-218072449063369	292038004810341	448017217535332	FLP
gene-AT1G15580	331595670119694	-112735974889174	516892503777381	-218103327220485	291809556140593	448017217535332	IAA5
gene-AT1G06083	783389229539387	40950700980757	187732225432422	218133572360479	291585939882126	448017217535332	AT1G06083
gene-AT1G29240	296027499242882	255993368967328	117412304441297	218029422201927	292356590965456	448017217535332	AT1G29240
gene-AT1G45050	778668665759448	257171663615417	117841623545328	218234997005532	290837136830967	448017217535332	ATUBC2-1
gene-AT1G72810	682890716124092	230132801617404	105383578491568	218376339949225	289796383523104	448017217535332	AT1G72810
gene-AT2G43930	635699466376539	479388072657624	219552999809604	218347311616489	290009866445899	448017217535332	AT2G43930
gene-AT3G05600	419808773227635	-456007461882233	208867684684206	-218323606436144	290184301730843	448017217535332	AT3G05600
gene-AT3G09690	959217388357762	245623577832721	112551296103467	218232562694722	290855089582321	448017217535332	AT3G09690
gene-AT3G60130	361718011054414	335352227581973	153569303598658	21837191399812	289828924530544	448017217535332	BGLU16
gene-AT4G09900	956687125168525	-265788926538261	121899215071879	-21803989991366	292278982735871	448017217535332	MES12
gene-AT4G16980	714933393611574	-417915009444018	191604133833793	-21811377504336	291732293892804	448017217535332	AT4G16980
gene-AT4G24690	164741159251888	311609203411417	142903007114611	218056435412518	292156540646012	448017217535332	NBR1
gene-AT4G27990	429244128061608	273385724837841	125382689889831	21804104304833	292270516629785	448017217535332	YLMG1-2
gene-AT4G31340	62599209616714	181389879809636	83166157564963	218105399023573	29179423363873	448017217535332	AT4G31340
gene-AT4G36140	190383822445623	-216778441165563	992288846165039	-218463043299701	289159546740494	448017217535332	AT4G36140
gene-AT5G02820	738072100005454	-24589228529083	112637030122436	-218305014810446	290321171950583	448017217535332	RHL2
gene-AT5G42900	457725871083744	450653242920729	20642971144448	218308323819914	29029680719535	448017217535332	COR27
gene-AT5G57655	284056428436419	371707486039033	170283905488082	218286916178962	290454466153563	448017217535332	AT5G57655
gene-AT5G66760	462986690754742	307961813230753	140952992006083	21848547437536	288994986607063	448017217535332	SDH1-1
gene-AT1G72330	936783679807952	293166708970049	134507299758125	217955984171291	292901043036943	448111867906794	ALAAT2
gene-AT1G74390	26823294400795	291716888375575	133877999389776	217897555763635	2933348402775	448111867906794	AT1G74390
gene-AT4G16983	714670788490803	-417587027234705	191643831182121	-21789745313423	293335602727705	448111867906794	AT4G16983
gene-AT5G03930	415983386335494	-775186183567482	355705861575055	-217928987769552	293101407109278	448111867906794	AT5G03930
gene-AT5G58590	438643454188065	-19261121205418	883661084502163	-21796955352254	292800377443148	448111867906794	RANBP1
gene-AT1G05123	549189598353962	29980843472784	137615127196131	21786008619572	293613321018658	448255787032672	AT1G05123
gene-AT5G09855	139504948956159	473812429002803	21757062488409	217774081062287	294253387365723	448952373090726	AT5G09855
gene-AT1G43160	555019322618436	164888860251038	7573266681619	217724883043189	294620067678036	4492312355288	RAP2.6
gene-AT1G06110	169171768563771	20137109288134	926150084687715	217428142814714	296840062980518	449348798711573	SKIP16
gene-AT1G06510	989378147278995	24874294492372	11440365745049	21742569290791	296858451114929	449348798711573	AT1G06510
gene-AT1G23870	407148656308883	496347471549389	228067076157473	217632233425344	295311666506121	449348798711573	TPS9
gene-AT1G27752	174445367681077	188923090406828	868477050824715	217533773894687	296048164430425	449348798711573	AT1G27752
gene-AT1G08513	554829278820952	-442052753079574	203317858901946	-217419539762497	296904638768772	449348798711573	AT1G08513
gene-AT3G48000	207027925941789	411774037459852	189372551125909	217441247430877	296741720995124	449348798711573	ALDH2B4
gene-AT4G15810	397490041068575	348717774630283	160260837003685	217593880794635	295598364635388	449348798711573	AT4G15810
gene-AT4G39366	359623198784237	-390364412960315	179414869913727	-217576398850343	295729127145509	449348798711573	AT4G39366
gene-AT5G14120	258429200600147	440963007375814	20277196011435	217467448224666	296545184354125	449348798711573	AT5G14120
gene-AT5G60100	203006690785569	23986788929817	110270297643027	217527198552309	296097405590545	449348798711573	PRR3
gene-AT5G60160	216671528223962	172263341070062	791835894395897	217549295616971	295931953913153	449348798711573	AT5G60160
gene-AT5G60620	230188605205381	192199912835969	882919450897778	21768680329846	294904151588742	449348798711573	GPAT9
gene-AT1G18290	550246483834834	118511596143297	54521128504642	217368200904364	297290247060235	449397568977473	AT1G18290
gene-AT3G46600	38221266299268	576467775848898	265226298372333	217349402901078	297431547309899	449397568977473	AT3G46600
gene-AT5G11520	661976199058748	438641990045415	201821283761164	217341789662038	297488790697414	449397568977473	ASP3
gene-AT1G49540	840661072094737	179325517516438	825378998443274	217264454092798	298070808236048	44956120180435	ELP2
gene-AT3G06960	173832081865544	218710255011902	100650173907937	217297443730155	297822412842622	44956120180435	PDE320
gene-AT5G67290	152035002162424	236803721294855	10899853396492	217254042491128	298149239334772	44956120180435	AT5G67290
gene-AT1G64860	247525850355835	-344701855258859	158691616315888	-217214912332043	298444167391186	44972829592008	SIGA
gene-AT1G01770	169295012541504	359184256105707	165492472715178	21703963341214	299768342798694	44978140722013	AT1G01770
gene-AT1G02060	36388789723546	51682584760849	238121553308506	217042867572303	299743864109813	44978140722013	AT1G02060
gene-AT1G06180	655491031917372	484192398067643	223087388575456	21704158229629	299753591892194	44978140722013	MYB13
gene-AT1G25098	474311573389525	-319311328687995	14711674903683	-217046210427105	299718564539518	44978140722013	AT1G25098
gene-AT1G29040	168567251887073	165235731506436	761023745502839	217122964273944	299138176723673	44978140722013	AT1G29040
gene-AT1G09985	114782706473986	-742114023985909	341836576699397	-217096143177945	299340879281167	44978140722013	AT1G09985
gene-AT3G14190	274939020116534	-466423113924856	214788496569936	-217154606216533	298899191963821	44978140722013	AT3G14190
gene-AT1G17630	119190159707042	453186654922686	208842590507158	216999154158238	300074867268444	449964934485346	AT1G17630
gene-AT1G09850	112748437107415	235238598165443	108417941532653	216973865063278	300266502714582	449976065141662	XBCP3
gene-AT1G07200	102156553143854	383113164992113	176650240198942	21687667368052	301003977875383	4499769992388	AT1G07200
gene-AT1G49960	105094243800245	-273942912171974	126284390215194	-216925394900482	300634093447593	4499769992388	AT1G49960
gene-AT3G23790	153654124567442	308182098474291	142085677044237	21689877888138	300836109957992	4499769992388	AAE16
gene-AT3G45890	708789543450301	185650182586718	855954517514784	21689257873858	300883186008205	4499769992388	RUS1
gene-AT1G04790	512296116871102	-466609044980408	215251112752204	-216774277732802	301782627982129	450254414624429	AT1G04790
gene-AT5G12200	213764080627332	242556291276229	111902658043649	216756505624394	301917948662487	450254414624429	PYD2
gene-AT5G55940	228238077351284	184072253557091	849082197805318	216789674819323	301665433372906	450254414624429	emb2731
gene-AT5G67490	31722276937472	237334731762428	109494297166762	2167553360345	30192685600148	450254414624429	AT5G67490
gene-AT2G39880	817371542880558	-510110616386501	235451405184487	-216652186036777	302713312343913	451151804797117	MYB25
gene-AT3G20920	167708838255336	169793178464662	783829274761503	21662010329523	302958282435864	451241583235418	AT3G20920
gene-AT4G21730	844559110458953	-664806098234574	307042605969869	-216519168776145	303730086417558	452115467454095	NA
gene-AT3G26310	359094143599692	-430605357482029	198910651380527	-216481799488081	304016261862221	452180465304544	CYP71B35
gene-AT4G09715	113251628513332	-891627455035361	411903501277806	-216465131340073	304143981862434	452180465304544	AT4G09715
gene-AT2G25250	149264770437269	-238553563302281	110216723209687	-216440442389522	304333246113638	452186630341717	AT2G25250
gene-AT4G31400	204679272116507	-484422368644298	223852400736132	-216402579133076	30462370048489	452343047522457	CTF7
gene-AT1G61562	405784377734617	-10796272469675	499049849305127	-21633655404781	30513075786984	452545781571741	AT1G61562
gene-AT4G28755	504687997755824	-310695658888657	143602293353568	-21635842411213	304962720597355	452545781571741	AT4G28755
gene-AT1G10230	789891103816335	-274242609883909	126948120787929	-216027309566905	307515344528345	452668813013032	SK18
gene-AT1G17235	162757132636701	848715371630969	392882254983224	216022831488587	307549992226306	452668813013032	RTFL11
gene-AT1G54355	988685119805716	-308880866076121	142998492401352	-216002882889974	307704378851853	452668813013032	AT1G54355
gene-AT1G79440	759923769504456	22527160407544	104287173380312	216010844645223	30764275308607	452668813013032	ALDH5F1
gene-AT2G09305	648323911329533	404181885709213	186973196833461	216171030155312	306405130998743	452668813013032	AT2G09305
gene-AT2G45360	434887225795389	514610468769341	238050956363151	216176602115513	306362158093444	452668813013032	AT2G45360
gene-AT3G11415	836966099536592	-158823919355474	735494635863225	-215941642006768	308178751398319	452668813013032	AT3G11415
gene-AT3G15450	89676880336004	51796160727001	239857965849965	215945134627716	308151680645097	452668813013032	AT3G15450
gene-AT3G53950	116001709158504	304937568800792	141072127190065	216157206157353	306511768858067	452668813013032	AT3G53950
gene-AT3G58020	787320026852696	267376756685148	123791993714321	215988731308571	307813941419485	452668813013032	AT3G58020
gene-AT4G20850	171256894792591	321967506058657	148946765280736	216162805181979	306468574329232	452668813013032	TPP2
gene-AT4G26288	967109282567455	558517910482696	258612282426215	21596727937392	307980087721167	452668813013032	AT4G26288
gene-AT5G07390	14433901010154	-14344149897246	664018944550631	-216020190612984	307570426727382	452668813013032	RBOHA
gene-AT5G09290	276341515771869	-119779176706008	553782578585744	-216292785901466	305467286538061	452668813013032	AT5G09290
gene-AT5G49780	133952473368038	-11987484435594	555125114006602	-215942030600536	308175739368463	452668813013032	AT5G49780
gene-AT5G59830	109493768040608	160294845371472	742254669636383	215956668147332	308062300658841	452668813013032	AT5G59830
gene-AT5G06300	213047761651143	528341258517271	244701063439951	215912939277816	308401299064207	452723469485661	LOG7
gene-AT1G73870	224797236934416	-773666477894175	358447507865916	-215838152286326	308981810972398	452759369923381	BBX16
gene-AT2G24680	621009708801945	-568279112101212	263285699851806	-215841237264718	308957846203368	452759369923381	AT2G24680
gene-AT5G24316	186865531304548	-48583020503659	225040389963087	-215885781710688	308611993281377	452759369923381	AT5G24316
gene-AT1G05610	115984123188145	-125910133861685	58377915459305	-215681106238636	310203888263896	453114414434878	APS2
gene-AT1G15040	307161956600701	128391805910606	595284911783748	215681270210402	310202610132627	453114414434878	GAT1_2.1
rna-NR_139123.1	735836667564025	168488312307104	781187454768213	21568230682493	310194530008132	453114414434878	NA
gene-AT2G33630	209989927883304	218373939354372	101237403399132	215704800816972	310019240027237	453114414434878	AT2G33630
gene-AT3G04785	684013320495878	523458847864947	242641231737027	215733675648444	30979435041013	453114414434878	AT3G04785
gene-AT4G27410	226340297709843	52029613430944	241253099504086	215664020640128	310337092295227	453114414434878	RD26
gene-AT2G20060	170864620003267	223098053759883	103472120939348	215611752938414	310744890553129	453168086062166	AT2G20060
gene-AT3G03380	553684882546437	282096070819203	130834388821992	21561309175603	310734439216807	453168086062166	DEG7
gene-AT1G55880	773737248066091	203425214859856	943815976087476	215534828837229	311345897187225	453533675270225	AT1G55880
gene-AT2G03090	178711908596236	-778558711737541	36122626998324	-215532140498437	311366919158377	453533675270225	EXPA15
gene-AT1G70310	389176627012512	252161927444243	117040606638392	215448240304599	312023605015095	453948814753052	SPDS2
gene-AT3G01490	370641305375568	-289285749277322	134263097140549	-215461847252409	311917022915928	453948814753052	AT3G01490
gene-AT3G19100	183927891062786	25497719186611	118372153624369	215403018411941	312378048919764	45419396434304	AT3G19100
gene-AT1G05136	174963377468969	112167973761244	521194559608655	215213247516371	313869220379568	45446217639422	AT1G05136
gene-AT1G05400	80791967942251	-592552110585998	275416825020695	-215147389975711	314388137590783	45446217639422	AT1G05400
gene-AT1G04473	126333393921602	437091917831738	203252535863261	215048691016477	315167203017893	45446217639422	AT1G04473
gene-AT1G22600	812209380355079	-15172855509619	705530659908892	-215055934090495	315109974652054	45446217639422	AT1G22600
gene-AT2G19450	245236355743504	212679875231216	987712531089956	215325682864954	312984996516118	45446217639422	TAG1
gene-AT2G38185	425033726905271	-208181640481859	967118886369149	-215259616388461	313504302931662	45446217639422	APD1
gene-AT2G40715	747105786755595	-516947916668626	240083535484001	-215320020019896	313029479589459	45446217639422	AT2G40715
gene-AT3G17690	44192003022754	-876612817935205	40744288326489	-215149866138487	314368613632918	45446217639422	CNGC19
gene-AT3G23920	279872338216029	436095514548129	202702901272042	215140243090481	314444494924294	45446217639422	BAM1
gene-AT3G59400	257477813495545	-437963313189271	203599420683081	-215110294380943	31468075211928	45446217639422	GUN4
gene-AT4G05175	732507574700845	-173487931970289	806320937254355	-215159899680941	314289512169281	45446217639422	AT4G05175
gene-AT4G21100	852896685447966	259171030001132	120506871012358	215067429619474	315019165446741	45446217639422	DDB1B
gene-AT4G38580	15824109733468	343972501306145	159913233572179	21509945963971	314766261935734	45446217639422	FP6
gene-AT5G16370	103921399603741	495372000154797	230119513177646	215267272781159	31344408306848	45446217639422	AAE5
gene-AT5G22505	38996882327439	578516778190901	269082951840622	214995700854938	315586155666675	454797818552794	AT5G22505
gene-AT1G58030	598778783274895	274272679538327	127586641447693	214969746382714	31579153202816	454813856405859	CAT2
gene-AT4G24190	260159439169474	376305742685693	175077255555914	214936966821206	316051078759915	454813856405859	SHD
gene-AT5G46210	410313025763936	151561065222436	705185316280553	214923739509826	316155863666086	454813856405859	CUL4
gene-AT1G05147	103036846236884	171201466492651	797140479261722	214769505434237	317379885195295	455002301382627	AT1G05147
gene-AT1G22750	219614826655606	-251653566467516	117212335232098	-214698876162824	317941763305904	455002301382627	AT1G22750
gene-AT1G23230	131636398880086	251332199708659	11718333558323	214477765509712	319706285929795	455002301382627	AT1G23230
gene-AT1G55740	106615486663248	-677287434016212	315852759079286	-214431381251983	320077508124904	455002301382627	SIP1
gene-AT1G63615	100762385921731	-145944858893933	679613243460636	-214746931873741	317559372332962	455002301382627	AT1G63615
gene-AT1G65486	595315458505119	-592525018912488	276291263556301	-214456661164658	319875142305587	455002301382627	AT1G65486
gene-AT1G74080	262026039525651	276759652902779	12905681429132	214447919253647	319945108935481	455002301382627	MYB122
gene-AT1G75660	371796170595295	312300621144314	145643030239618	214428813126522	320098072120186	455002301382627	XRN3
gene-AT1G77450	38974342454199	636601870687652	296597056660313	214635262350813	318448561041184	455002301382627	NAC032
gene-AT2G21650	108116547639005	-974397065612105	454441759190452	-214416269171193	320198532802528	455002301382627	MEE3
gene-AT2G46830	285352578221054	-721006258101522	335861925965893	-214673412601921	318144543024456	455002301382627	CCA1
gene-AT3G11910	499522304375614	137675941346364	641260410579751	214695838188254	3179659504706	455002301382627	UBP13
gene-AT3G59030	154141425896437	-452710567877463	210748776999302	-214810531440931	317053901478095	455002301382627	TT12
gene-AT4G13630	825428293584556	244324597570649	113875308125146	214554499648109	31909297804791	455002301382627	AT4G13630
gene-AT4G25310	233792693379029	-291670099619195	135837416665988	-214719998935482	317773635667589	455002301382627	AT4G25310
gene-AT4G26870	302662236674797	195056696071674	909490230381066	214468159806343	319783131918496	455002301382627	AT4G26870
gene-AT4G35905	442440258301719	260263630440615	121362608588295	214451249415313	319918454156094	455002301382627	AT4G35905
gene-AT4G37685	429452729826314	-643534253209648	299545611433709	-214836815712143	316845203314495	455002301382627	AT4G37685
gene-AT5G00855	218375432596979	150157117669581	69892413645298	214840366554837	316817018515908	455002301382627	AT5G00855
gene-AT5G58110	372282613518709	-237494342179489	110648628083387	-214638307128858	318424288168596	455002301382627	AT5G58110
gene-AT5G64250	234562052569912	29715255056664	138545612284607	214479943223474	319688866339037	455002301382627	AT5G64250
gene-AT1G06630	132978063911469	163170923706798	761271286796284	214340047413955	320809550627841	455035804390151	AT1G06630
gene-AT3G10480	160710611287137	197975709407459	923818194725468	214301591522877	321118204369312	455035804390151	NAC050
gene-AT5G06600	534073375308525	168403276361568	785839863613182	214297192289627	321153529606018	455035804390151	UBP12
gene-AT5G49410	160848148443228	350669481447606	163617350846491	214322918463954	320946999172078	455035804390151	AT5G49410
gene-AT5G57340	73783457991839	317459500636581	148133016160118	214307052449022	321074358517639	455035804390151	AT5G57340
gene-AT5G36970	154377605828681	-330224991110669	154114474944693	-214272534250385	321351591919153	455052483235314	NHL25
gene-AT4G34030	567769878236463	586305821770667	273667013105331	214240589363617	321608340485312	455152197742452	MCCB
gene-AT1G01760	131378286509948	397303396413416	185595882720334	214069078790985	322989818924831	455313099332085	AT1G01760
gene-AT1G78880	184640939092917	224364513910358	104789714648955	214109289887828	322665472254694	455313099332085	AT1G78880
gene-AT2G32030	158089898624401	-801465871757477	374194218565375	-21418446143562	322059879640908	455313099332085	AT2G32030
gene-AT2G08600	321614583116729	-858647832613116	401218475883261	-214010042962964	32346651385101	455313099332085	AT2G08600
gene-AT3G56750	164627040772828	151643464858215	708072991539186	214163605546622	322227799924283	455313099332085	AT3G56750
gene-AT4G00500	609126125046481	215198014582	100589183504038	213937529946608	324052857429364	455313099332085	AT4G00500
gene-AT4G23800	298913945772048	-302420776919677	141306465812659	-214017649638636	323405058632611	455313099332085	3xHMG-box2
gene-AT4G38470	896609720363475	643880706833673	300921994318995	213969307325247	323795792099549	455313099332085	STY46
gene-AT5G11110	343684999346381	344408795270612	160874764864252	214085034132748	322861088149324	455313099332085	SPS2F
gene-AT5G16200	174432070644283	-422382331809712	19746433617563	-213903097637861	324331597346309	455313099332085	AT5G16200
gene-AT5G27270	995745010878358	234757364517586	109733629355307	213933837691145	324082737523204	455313099332085	EMB976
gene-AT5G58550	365116402978431	550572440845731	257319649725743	213964398534097	323835490696111	455313099332085	EOL2
gene-AT5G62190	11753697916332	215843893017567	100898053005107	213922753302923	324172453665024	455313099332085	PRH75
gene-AT5G67488	315267608116035	235151942498515	109873703015319	214020221440729	323384283007048	455313099332085	AT5G67488
gene-AT4G23920	504176836096537	-387851140077087	181369026061687	-21384640393072	324790997511329	455696134187779	UGE2
gene-AT3G47110	72719967321001	-638881035908906	298830212893732	-213793990146539	325216212397118	455769157786828	AT3G47110
gene-AT5G05600	449699837605365	872080788597653	407866901933229	213815042226795	32504536689314	455769157786828	AT5G05600
gene-AT1G03010	135702413185469	573011858788664	268101865878888	213729157352271	325742838036802	455944101046148	AT1G03010
gene-AT3G48360	262052634788807	551067427706454	257810925984086	213748670892432	325584256123924	455944101046148	BT2
gene-AT5G66280	121301114904502	-444946775869448	208201486082216	-213709702193838	32590101135079	455944101046148	GMD1
gene-AT2G03505	106217818004082	-104648179369398	489828462694898	-213642504140435	326447847562312	456447714505128	AT2G03505
gene-AT1G02620	539047249439513	570830763813981	267238526858203	213603468977684	32676586387702	456630992959037	AT1G02620
gene-AT3G04255	159583295007986	-311206541634303	145743686147696	-21353003334836	327364857100037	45720648166853	AT3G04255
gene-AT4G38250	401324704195732	26643372317749	124796333826607	213494831945685	327652317996158	457346466953837	AT4G38250
gene-AT1G55890	82804528625974	221925880885436	104018729160285	213351847957559	328822173696581	458717260815898	AT1G55890
gene-AT1G27360	278618523871712	-39359549331937	184591987826663	-213224581388098	329866439989515	459254384918078	SPL11
gene-AT1G06643	830320504467316	151802204664274	71197347112127	213213287884455	329959244086964	459254384918078	MIR5630a
gene-AT4G02195	625998741798938	-238384843568256	111797125066433	-21322985132811	329823142029391	459254384918078	SYP42
gene-AT5G51400	344425697770633	190214876874107	892123770026981	213215792768703	329938658331622	459254384918078	AT5G51400
gene-AT1G10060	191387706827874	345573079469042	16216349947133	213101641612105	330877897916117	459399877229978	BCAT-1
gene-AT1G12640	165677446904517	248846140208791	116814547378177	213026669874577	331496012222829	459399877229978	LPLAT1
gene-AT1G20390	163656064857989	-100958596922141	473735425625509	-213111773916502	330794436523175	459399877229978	NA
gene-AT1G26665	275335048752495	269499730050431	126426798467795	213166617613181	330342992990018	459399877229978	AT1G26665
gene-AT1G09913	205399078885598	332236470886178	155920528949334	213080646355514	3310508965319	459399877229978	AT1G09913
gene-AT1G80570	311622598842458	357154189095209	167663929037889	213017905010743	331568339770111	459399877229978	AT1G80570
gene-AT3G05090	209686067719284	217838311596257	102249348735463	213046160479557	331335224390715	459399877229978	LRS1
gene-AT3G55005	657772110227238	-244055664478739	114540138439801	-213074357865394	331102728066294	459399877229978	TON1B
gene-AT3G01915	160673494680636	300898276596029	141290488031302	212964284283148	332011111457105	459492091759927	AT3G01915
gene-AT4G09695	397841651814582	267223595751828	125466406444049	212984179052738	33184677193674	459492091759927	AT4G09695
gene-AT5G00395	824169595640252	346353300135736	162675767911491	212910198354915	332458237032663	459590116355227	AT5G00395
gene-AT5G45940	375404114208171	-315979473785424	148403834178192	-212918672576896	332388147052998	459590116355227	NUDT11
gene-AT1G64455	161867982884394	-492254579454534	231282425607695	-212837001411212	333064172871055	459647375746964	AT1G64455
gene-AT3G47680	169166233284352	-271392799576205	127499863106758	-212857326245882	332895825992671	459647375746964	AT3G47680
gene-AT4G18500	75839185557015	-168592675968032	792074909127405	-212849408591623	332961397811704	459647375746964	AT4G18500
gene-AT1G11570	11574020800285	-118842802526986	558456512895487	-212805831399136	333322489884468	459733941935722	NTL
gene-AT3G52040	134137015474299	-241535004313561	113511813197306	-212784024420194	333503314000941	459733941935722	AT3G52040
gene-AT2G04125	455636550310627	744142631868623	349799286308707	212734176710669	333916967917631	46004454457552	AT2G04125
gene-AT5G05170	248677087133318	284207412774787	133661641119275	21263199403722	33476628821046	460954685575924	CEV1
gene-AT1G11850	839128875988349	-407866913790945	192016023050443	-212412957685202	336593099216396	461462162592907	AT1G11850
gene-AT1G15165	183210712568686	46984541789378	221320871211885	212291509300976	337609674657537	461462162592907	AT1G15165
gene-AT1G18810	254618315570762	-621418999329026	292387760897907	-212532493638134	335595089240101	461462162592907	AT1G18810
gene-AT1G68660	268657820480193	-237978758651368	112118113714869	-212257190891186	337897409912525	461462162592907	AT1G68660
gene-AT2G37250	20187894300325	248514681652013	116968052252283	21246372566417	336168925855824	461462162592907	ADK
gene-AT2G44993	585268112171823	526715198373302	248125283178531	212277923324049	33772355826612	461462162592907	AT2G44993
gene-AT2G46320	849572064673493	-277013669922516	130476723535487	-212308879634899	337464116747666	461462162592907	AT2G46320
gene-AT3G16380	469032589048255	-527143986147015	248180276487679	-212403658182396	336670847409244	461462162592907	PAB6
gene-AT3G22961	660918197522184	-804845373455226	379199185737426	-212248708258708	337968563015806	461462162592907	AT3G22961
gene-AT4G05195	914106361469071	-18698827181276	879876309587795	-212516543263178	335728112982566	461462162592907	AT4G05195
gene-AT4G32210	499727597010768	164668807285121	775025395708817	212468918046898	336125568575616	461462162592907	SDH3-2
gene-AT4G32650	189103965048648	597775653996402	281620003352817	212263208181097	33784694409656	461462162592907	KAT3
gene-AT5G38860	473677330132577	285368719434595	134350677181944	21240586606656	336652387074736	461462162592907	BIM3
gene-AT5G45460	131284838196175	-390810760783655	184032635827002	-21235948668965	337040351520504	461462162592907	AT5G45460
gene-AT5G07145	159664300590387	-390843060965272	183981543647264	-212436015709604	336400389585525	461462162592907	AT5G07145
gene-AT2G36400	181663557058393	-310780740786525	146492347600769	-212148105943039	338813402000234	462099105006126	GRF3
gene-AT5G48960	121911937950022	204490222240507	963849793506227	212159844426201	338714731503863	462099105006126	AT5G48960
gene-AT1G15405	772391010895291	-105882321022338	499413828753294	-212013194121309	339949199567267	462357410792296	AT1G15405
gene-AT1G35112	154704042066329	6563565165557	309570295478247	212021801233129	339876640809492	462357410792296	NA
gene-AT1G71050	268504308088969	-43628564260719	20574362489936	-212053055262635	339613277729939	462357410792296	HIPP20
gene-AT1G79270	135847812807234	-312676336810866	147454178588874	-212049831210724	339640437233673	462357410792296	ECT8
gene-AT5G19790	303482727786972	-451116918702436	2126964336202	-212094256130298	339266363906396	462357410792296	RAP2.11
gene-AT1G47485	436777463331444	31886392217136	150430457495532	211967660991013	340333268479001	462560180088999	AT1G47485
rna-NR_139499.1	102330810608831	-129104033263242	609817398846163	-211709330543077	342519297533885	462560180088999	NA
gene-AT1G73450	75359308240429	-39016135007309	184282138283465	-211719569626948	342432425117324	462560180088999	AT1G73450
gene-AT2G30980	400232267972745	146043345682275	689404888310341	211839730408951	341414340076346	462560180088999	SKdZeta
gene-AT2G34600	137675021850756	145811190764229	688202075216422	211872640340957	341135956152523	462560180088999	JAZ7
gene-AT2G35000	461138221125943	-802972839322033	379289396449664	-211704531378481	34256002201703	462560180088999	ATL9
gene-AT3G42630	11622065713818	168253881962864	793910443635586	211930556288404	340646518398642	462560180088999	AT3G42630
gene-AT3G48530	537447954550299	346324494210372	163535142930177	21177374355446	341973105501936	462560180088999	KING1
gene-AT3G62360	368154062947971	213352738615412	100672623282598	211927266478902	340674303926947	462560180088999	AT3G62360
gene-AT4G00695	118417784938139	-126658844846129	598060336650878	-211782720043624	341897048224603	462560180088999	AT4G00695
gene-AT5G47100	707059517957253	-272070602085616	12846355636363	-211788159838492	341850964190545	462560180088999	CBL9
gene-AT5G49190	535155828216461	630160350422342	297658309632231	211705949415936	342547988483246	462560180088999	SUS2
gene-AT5G53940	899670709672054	-183546616670682	866429418130662	-211842549236944	341390488111423	462560180088999	AT5G53940
gene-AT1G24265	1778210414098	-365943256830952	172921895249613	-211623436293427	343248800133297	462835075648876	AT1G24265
gene-AT2G02147	625059019103894	136905303296398	646987354874894	211604295300131	343411545971623	462835075648876	LCR73
gene-AT2G35650	105637782324499	-216003192850889	102119184320552	-211520679770468	344123258368157	462835075648876	CSLA07
gene-AT3G07080	110836771669769	-267899235394749	126664482663647	-211503043127051	344273537465048	462835075648876	AT3G07080
gene-AT3G13772	254788412037741	176935138986421	836563453292846	211502353216575	344279417224386	462835075648876	TMN7
gene-AT3G21390	433228148391613	-313309997614741	14806939691915	-211596727030513	343475913190194	462835075648876	AT3G21390
gene-AT4G28260	342984319402779	297545101356332	140623790413819	211589447618169	343537833438594	462835075648876	AT4G28260
gene-AT5G55970	979399536747948	844087537981635	399010524517655	211545181421471	343914576629701	462835075648876	AT5G55970
gene-AT1G04073	136818962550387	-356012941913028	168351652302086	-211469823458701	34455674936956	462953119738737	AT1G04073
gene-AT4G12340	203968309779962	208135931513571	984594788971114	2113924772353	345216930411924	463585154434968	AT4G12340
gene-AT1G32160	234476392261831	-213193214056855	100885706547152	-211321525470223	345823482183579	463803450883366	AT1G32160
gene-AT3G07565	146141989788534	177094120363335	838111348674697	211301422708777	345995501895782	463803450883366	AT3G07565
gene-AT3G22425	559329582916791	-251181158559465	118846871756403	-211348565466918	34559221564299	463803450883366	IGPD
gene-AT5G49440	118651613284135	329408849921339	15590760220668	211284661722047	346138981848109	463803450883366	AT5G49440
gene-AT1G05730	373799581145921	282542295441357	133782632048414	21119504909958	346906960018902	464068801335253	AT1G05730
gene-AT2G42790	373860383885333	248994747213659	117888709336508	211211700098365	34676415134824	464068801335253	CSY3
gene-AT3G09350	519743878444659	-594736207415219	281603516420221	-211196300023373	346896229622507	464068801335253	Fes1A
gene-AT5G08870	14356375716548	655898632972947	310616540249764	211160240354729	347205662375052	464214160636858	AT5G08870
gene-AT4G03065	245673944782276	578359563106891	273932381531562	211132236310753	347446131348816	464281545429843	AT4G03065
gene-AT1G02410	925754110994061	-24721933380328	117241103507504	-210864045464615	34975628180634	464517238690127	AT1G02410
gene-AT1G04853	984166908192173	29808466549128	141336061040685	210904891006883	349403600934903	464517238690127	AT1G04853
gene-AT1G13470	774493910749299	-117110025653059	555114928120357	-210965369008538	34888196123357	464517238690127	AT1G13470
gene-AT1G18350	289124500062382	117959526017258	559312198298586	21090104305983	349436813076896	464517238690127	MKK7
gene-AT1G61120	880565113355418	23529655270621	111586807175452	210864132294999	349755531747058	464517238690127	TPS04
gene-AT1G71866	928717457665294	-49758102190668	235839665588346	-210982754179782	348732132371992	464517238690127	AT1G71866
gene-AT2G07709	578961976542398	-867969932165966	411276473167631	-211042933110398	348213922573028	464517238690127	NA
gene-AT2G47140	993274581235185	-102624541880023	486776216997345	-210824888925463	35009466427663	464517238690127	SDR5
gene-AT3G02200	476388569663492	17442470705381	827315812604847	210832072101493	350032567874317	464517238690127	AT3G02200
gene-AT3G08930	428061016264637	147174112388978	697789988059723	210914623177972	349319613302254	464517238690127	AT3G08930
gene-AT4G01915	444971625176051	-330841796668996	156902912627383	-210857651479478	349811518180539	464517238690127	AT4G01915
gene-AT5G02150	719886868738045	31528398003486	14950314140378	210887863007064	34955059229102	464517238690127	Fes1C
gene-AT5G44020	221602164691022	402364559446732	190755245126154	210932370001482	349166504421091	464517238690127	AT5G44020
gene-AT2G32760	664459985114209	-204741678162304	971399734693641	-210769748899381	35057164652381	464897590099734	AT2G32760
gene-AT1G67080	100009016137511	-253158390493036	120159269671434	-210685693401164	351299826024956	465610463934433	ABA4
gene-AT2G34720	792887457003293	-278426956116907	132178165438814	-210645196347343	35165111585169	465634148608038	NF-YA4
gene-AT3G13420	515553111665433	-677854116129336	321861977118603	-210603974473056	352009000994031	465634148608038	AT3G13420
gene-AT5G15910	415291213029661	-359132682470727	170540809532034	-210584600516552	352177311556395	465634148608038	AT5G15910
gene-AT5G38980	200428502070588	-311356041720558	147860740665189	-210573841521315	35227080960726	465634148608038	AT5G38980
gene-ArthCp048	176885639914988	-475317848812309	225707436911632	-210590246965767	352128251137758	465634148608038	clpP
gene-AT1G04133	197737662595749	614140588195795	291939103918124	210365990699223	354081241647898	46651253989931	AT1G04133
gene-AT1G03410	18531678546123	-2216461151795	105342026655343	-210406161924983	353730722700468	46651253989931	2A6
gene-AT3G14770	616722471973284	589882059017828	280281146749018	210460841144641	353254088325095	46651253989931	SWEET2
gene-AT3G48630	337731039445269	-181545107496289	862920508218271	-21038450907968	353919620447667	46651253989931	AT3G48630
gene-AT3G55340	724542610542754	-37526770184923	178355508235642	-210404324240678	353746751174487	46651253989931	PHIP1
gene-AT5G59670	220503851728787	-128053636359152	608699208534139	-210372602040224	354023533215832	46651253989931	AT5G59670
gene-AT1G56080	103427935342636	494047364121419	234880456136164	210339920250756	354308881089197	466560810693575	AT1G56080
gene-AT1G28930	516563086283269	1770550523171	842019618924166	210274260050282	354882759904993	466586970607547	AT1G28930
gene-AT1G54460	211087292689805	24173469318064	114965359629032	210267417908025	354942606732662	466586970607547	AT1G54460
gene-AT2G04460	225137126182258	209540683822629	996496749929436	21027733792154	35485584119834	466586970607547	NA
gene-AT3G18020	13365182483466	480692190727582	22862859281609	210250251207316	355092798280358	466586970607547	AT3G18020
gene-AT1G04920	988512219981019	-492192669414022	234343941716798	-21003003781887	357024260323638	466696385782285	SPS3F
gene-AT1G25440	938987291273356	-365915560838962	174150621988018	-210114415132056	35628314186026	466696385782285	BBX15
gene-AT1G26150	326761534462361	-65884660229477	313561466786855	-210117208930721	356258625312487	466696385782285	PERK10
gene-AT1G32583	107495311669571	-654242047397986	31146493595942	-210053194393358	356820736401496	466696385782285	AT1G32583
rna-NR_139461.1	241532154804071	788288833570689	375360886415285	210008251285553	357215833302625	466696385782285	NA
gene-AT1G08963	657413425024264	59755093140242	284474881430858	21005402248411	356813460116808	466696385782285	AT1G08963
gene-AT3G02300	285045550151557	-214690239928115	10221518855319	-210037512983109	35695855003034	466696385782285	AT3G02300
gene-AT3G07480	368610512368345	126761218170777	603870946937256	209914417664388	358041931860647	466696385782285	AT3G07480
gene-AT3G22220	106590584082642	199749272523574	951469832102707	209937578453893	357837876088534	466696385782285	AT3G22220
gene-AT3G55490	294891208567555	-366626968312011	174597804547064	-209983721881901	357431629767206	466696385782285	AT3G55490
gene-AT3G57260	445835838951554	275336994351751	131131216012191	209970594893403	357547159599537	466696385782285	BGL2
gene-AT3G57410	979047277164969	290752431027258	138350238535557	210156797779956	355911374146182	466696385782285	VLN3
gene-AT4G03020	474889246447666	269050673096837	128040023138856	210130134704098	356145215919647	466696385782285	AT4G03020
gene-AT5G01420	314581623609417	-793302013137447	377809131964927	-209974282255065	357514704136182	466696385782285	AT5G01420
gene-AT5G49690	463185867342936	111023443304317	528853143798915	20993246349412	35788293238394	466696385782285	AT5G49690
gene-AT1G65295	864734704990342	-325425644436464	155099063377523	-209817930134338	358893093623192	467556351889798	AT1G65295
gene-AT1G02390	701314998710403	-919717290541345	438483584628243	-209749537447589	359497462087096	467595554121485	GPAT2
gene-AT1G32530	199092241876038	227638869811509	108516615275619	209773286084655	35928750325157	467595554121485	AT1G32530
gene-AT5G04770	6022831265224	547615001324886	261074904791063	209753979136042	359458185703393	467595554121485	CAT6
gene-AT1G10520	528778649920272	49899033387235	238034780788892	209629169409026	360563231028729	468027939508723	Pol{lambda}
gene-AT2G19330	166384506490294	-304930130896486	145476325322122	-209608078992436	360750247969726	468027939508723	PIRL6
gene-AT2G25605	11984388189506	-182959593299993	872847591025341	-209612302515573	360712789723576	468027939508723	AT2G25605
gene-AT3G03350	141016261820168	32961407968626	157202715539202	209674545732681	360161141707141	468027939508723	AT3G03350
gene-AT3G62590	531346837969818	48455322561348	23117574573739	209603833684144	360787902769446	468027939508723	AT3G62590
gene-AT4G34450	121699691171749	187897968959318	896699344958649	209544001582808	361318954726973	46816169082621	AT4G34450
gene-AT5G16170	246498393134165	606403271047741	289393999369512	209542448139519	361332751498572	46816169082621	AT5G16170
gene-AT5G18840	284826790250862	145840055019642	696042714509389	209527449938814	361465979816692	46816169082621	AT5G18840
gene-AT1G13930	6020935320435	-264080738160343	126077774194895	-209458597954084	362078126295166	468165545088397	AT1G13930
gene-AT1G24147	179909509484259	-104392396551655	498557631871046	-209388824637743	362699365380688	468165545088397	AT1G24147
gene-AT1G70700	597083892237358	579395209174561	276633881672649	209444774324564	362201135330008	468165545088397	TIFY7
gene-AT2G25470	238307621363418	-95364767117548	455470587045149	-209376345761916	362810568982002	468165545088397	RLP21
gene-AT2G33847	955026491982595	-521409047786697	249020415528596	-209384056596284	362741851625965	468165545088397	AT2G33847
gene-AT5G51970	105223616689134	386855814463087	184709089222029	209440594446367	36223833682834	468165545088397	AT5G51970
gene-ArthCp010	981238554783936	-957807972517165	457268072330929	-20946312031687	362037891955339	468165545088397	atpI
gene-AT3G61610	254858583930777	-434790363440816	207685862988202	-209350004465886	363045400846399	468221225262671	AT3G61610
gene-AT4G11270	191064757025212	24238424007843	115795766002007	20932046865533	36330886576599	468313755359675	AT4G11270
gene-AT5G45630	457294140336659	123395423765599	589587020471679	209291282679324	363569370148897	468402373661768	AT5G45630
gene-AT5G20640	196473259080116	-368894314148874	176290660653242	-209253464013319	36390716384129	468590421252039	AT5G20640
gene-AT1G09730	207171923486711	136628358538719	653035276006923	209220487098572	364201929603701	468722894332435	AT1G09730
gene-AT1G49210	132928432058075	595728079309244	284864040870891	209127160271958	365037238947033	468813805605129	AT1G49210
gene-AT4G24015	180142695395708	-45676893032227	218415282594403	-209128649285265	365023898927614	468813805605129	AT4G24015
gene-AT4G24415	565529330445849	-534088931184344	25538997107928	-20912682237571	365040266205819	468813805605129	MIR824
gene-AT5G07285	525743995953798	198002587964038	946570627489994	209178884505511	364574086648725	468813805605129	AT5G07285
gene-AT3G60220	364495884174797	-377386084705831	180489558214032	-209090258982356	365367969078281	468988091470057	ATL4
gene-AT4G36515	733567716866464	-30759278621622	147135718517277	-209053783347721	365695135129456	468995470976857	AT4G36515
gene-AT5G19680	11254882602163	144610599291963	691761810139168	209046809425444	36575771572887	468995470976857	AT5G19680
gene-AT1G75490	774536529532982	463631987046224	221897293579849	208939901684465	366718196621738	469487703819664	AT1G75490
gene-AT2G22780	332743746980599	202694677925429	97008723492193	208944794476902	366674191906893	469487703819664	PMDH1
gene-AT4G01740	163544822592736	-514933201831093	246405572871509	-208977904123788	366376529119377	469487703819664	AT4G01740
gene-AT4G36150	408682558754882	-502863693894063	240941353194577	-20870792299733	368809732134462	471682574075982	AT4G36150
gene-AT5G09976	107314816165537	-122373006400971	586339003401623	-208706918166844	368818813806495	471682574075982	AT5G09976
gene-AT1G13980	317129448569566	240009051099874	115026643378639	208655181139056	369286671219534	471765634551338	GN
gene-AT1G48210	227931040880328	257677943466353	12358190392609	208507827829276	370621956320472	471765634551338	AT1G48210
gene-AT1G56720	496108770599679	-418289061997899	200557645934305	-208563009427681	37012143140926	471765634551338	AT1G56720
gene-AT1G79780	158679165942404	-557499185956916	26732293307946	-20854895595179	370248848858745	471765634551338	AT1G79780
gene-AT2G20562	334128267427942	-844996969378244	405228679413101	-208523486196008	370479868507826	471765634551338	AT2G20562
gene-AT2G29410	124848787907575	807141555577817	387036845995842	208543854139016	370295114269003	471765634551338	MTPB1
gene-AT2G31230	666338525619834	-59121783946714	283430920204709	-208593275229157	369847149845369	471765634551338	ERF15
gene-AT3G14020	558139206632724	323227999444603	155015095382702	20851388611323	370566976482038	471765634551338	NF-YA6
gene-AT4G04275	261907984745129	107865592964715	517107839520355	208594000556568	369840578744222	471765634551338	AT4G04275
gene-AT1G66880	194027181291302	-520393462550447	249700330175209	-208407198414716	371536199724005	472061528633584	AT1G66880
gene-AT3G02165	134159839143441	515010698712653	247126027106982	208400023559519	371601458345018	472061528633584	AT3G02165
gene-AT3G22200	124586547169835	356867107121064	171241915051948	208399390425413	371607217460594	472061528633584	POP2
gene-AT3G58750	505951700066452	367529858815413	176360293824174	208397168572326	371627428485848	472061528633584	CSY2
gene-AT3G51380	476454737419102	-909328230672162	436396845456137	-208371861561396	371857699055077	47210852467871	IQD20
gene-AT1G69543	597423112580481	-776851010075141	372903133959883	-208325149168286	372283057998779	472157749622854	NA
gene-AT4G14620	674306907537516	349311553088933	167662210460016	20834244766935	372125491101397	472157749622854	AT4G14620
gene-AT4G27790	133906232845475	-300786261662548	144409174942522	-208287500972336	372626180536641	472347675763805	AT4G27790
gene-AT1G06890	355614106069875	15162800591967	729295041362071	207910375527141	376078150254932	472429840880066	AT1G06890
gene-AT1G12600	448103889317348	-242467615842419	116683810504677	-207798849552226	377104187709368	472429840880066	AT1G12600
gene-AT1G27150	161133969574976	251875593016431	120964098355508	208223428637628	373210749426012	472429840880066	AT1G27150
gene-AT1G49920	138806423744252	-109542663023275	526994756791661	-207862908713114	376514553583268	472429840880066	AT1G49920
gene-AT2G05835	775994165451163	-171770793187297	826488948546508	-207831929863526	376799601148432	472429840880066	AT2G05835
gene-AT2G28540	159590214038258	183210514933133	880864308802506	207989486124371	375351774774447	472429840880066	AT2G28540
gene-AT2G32905	186551974591911	114917281866018	553199471731157	207732088945062	377719523166483	472429840880066	AT2G32905
gene-AT2G37720	571823833619423	-276701577256808	132978026222119	-208080677024505	374515962276452	472429840880066	TBL15
gene-AT2G46170	180127303610235	-364931071135486	175449282627505	-207998041183371	375273295752538	472429840880066	AT2G46170
gene-AT3G02840	33396787638496	-145126025719432	697566322039948	-208046204545868	374831734254696	472429840880066	AT3G02840
gene-AT3G03030	251804809472794	-475526115180579	228824463576405	-207812620970834	376977362100454	472429840880066	AT3G03030
gene-AT3G22980	111930795647479	261100675143985	125484666145508	208073769619965	374579216775022	472429840880066	AT3G22980
gene-AT3G07675	627272790295577	-601242270092055	289426319025143	-207735865942386	377684687634506	472429840880066	AT3G07675
gene-AT3G57020	754658301474437	-521147846065181	250505189640132	-208038742356534	374900118614706	472429840880066	AT3G57020
gene-AT3G61440	279257889985998	237998803502525	114543728508891	207779864162577	377279090041268	472429840880066	CYSC1
gene-AT4G02920	82680816870844	-256932566373704	123639658842263	-207807566584678	377023905420466	472429840880066	AT4G02920
gene-AT4G29680	817510235998975	223667319027295	107585712556683	20789686075598	376202359345702	472429840880066	AT4G29680
gene-AT5G02640	101441123449644	-156252016337102	7511320293106	-20802203905552	375053228065411	472429840880066	AT5G02640
gene-AT5G02880	238144832393045	218739782272456	10528086863302	207767835802079	377389936660254	472429840880066	UPL4
gene-AT5G06730	958410605501787	-122766677084356	589665969771804	-208196985035216	373452237137044	472429840880066	AT5G06730
gene-AT5G08570	205566561608103	164150733600717	78919012582124	207998970374724	375264772744546	472429840880066	AT5G08570
gene-AT5G17830	402851428230697	-81242590126667	390883588993609	-20784344089717	376693662548043	472429840880066	AT5G17830
gene-AT5G25265	608320710860396	238839576992008	114887970540348	20788910785758	376273629022637	472429840880066	AT5G25265
gene-AT5G53770	829549825559757	163813191262583	787573704260396	207997283779832	375280243158604	472429840880066	AT5G53770
gene-AT5G57035	214915735806213	-279482598112585	13444871513157	-207873015252757	376421599368511	472429840880066	AT5G57035
gene-AT5G09595	120439453399392	-437442447563606	210209307703634	-208098514924153	374352653910763	472429840880066	AT5G09595
gene-AT2G04530	662560921896791	281701317949528	13572640810702	207550853130518	379394290095805	472588695776147	CPZ
gene-AT2G09800	391182006709546	-359504748662743	173171298750495	-207600653951736	378933461728328	472588695776147	NA
gene-AT2G10940	207746751552653	-593387886987552	285788726381508	-207631663607129	378646756675292	472588695776147	AT2G10940
gene-AT2G20260	360050785620237	-233296354691665	112403843901439	-207551936476683	3793842603595	472588695776147	PSAE-2
gene-AT2G31750	968438791779147	333745370081156	160787531411055	207569185963762	379224593116671	472588695776147	UGT74D1
gene-AT3G07440	650558189359781	208666765609645	100519212174038	207588938568639	379041826346637	472588695776147	AT3G07440
gene-AT5G26860	150037451409575	23793614732644	114597807886592	207627136779009	378688598730636	472588695776147	LON1
gene-AT5G36920	109671475739033	-737202567309208	355141850785888	-207579750366752	379126833557676	472588695776147	AT5G36920
gene-AT3G28130	282050011093299	-478163380489609	230508149050879	-207438818305754	380432738980818	473640699035905	UMAMIT44
gene-AT1G29500	41173929607401	-557875877066043	26906167881655	-207341260754717	381338966147385	474154563214815	AT1G29500
gene-AT1G33790	122012246869946	487253988542515	234973809788741	207365233163897	381116112795219	474154563214815	AT1G33790
gene-ArthCt118	436418282346304	-269232301589896	129855826509951	-207331706882836	381427812141119	474154563214815	trnL
gene-AT3G04685	231360759753739	-497199389807865	23986473883874	-207283234799314	381878848307154	47447378573748	AT3G04685
gene-AT1G76030	995001936430817	182162237620415	879316432606413	20716346341949	382995274504101	474917274830062	VAB1
gene-AT2G25140	17744044101921	-326180857567572	15748243368891	-207122057950862	383381872605679	474917274830062	CLPB4
gene-AT2G37970	119916616680006	-413184161325322	199491137098367	-207119056683499	383409907984002	474917274830062	SOUL-1
gene-AT2G09485	29320283812957	-97896398198278	47241875032781	-207223777909636	382432718080959	474917274830062	AT2G09485
gene-AT4G12740	416326857587247	-751571956897823	362906615039658	-207097893990081	383607641985105	474917274830062	AT4G12740
gene-AT4G23490	215169430318541	-36443587947003	175966210557659	-207105601873841	383535613202014	474917274830062	AT4G23490
gene-AT5G25757	50940213326951	176749461872743	853268070656811	207144117951921	383175859642339	474917274830062	AT5G25757
gene-AT5G35520	406253082253759	-266629583436674	128757883116641	-20707825958519	383791173911877	474917274830062	MIS12
gene-AT1G08935	97578982516257	-198903643357047	96110025795563	-20695410464267	384953437072089	475401482562438	AT1G08935
gene-AT1G62810	125200211481653	344170069338461	166369958278827	206870322562473	385739443418656	475401482562438	CuAO1
gene-AT2G16595	362987109039509	403946905926074	195224280468726	206914275701882	385326924635072	475401482562438	AT2G16595
gene-AT2G17450	217539639585694	259138711396687	125255211998919	206888565562384	385568179618447	475401482562438	RHA3A
gene-AT3G03820	163830440958478	-702045130194635	339210250942071	-206964597397891	384855094676081	475401482562438	SAUR29
gene-AT3G19860	393892952513516	255515857796246	123474083291102	206938857925223	385096373612902	475401482562438	bHLH121
gene-AT4G23180	271621412964532	-482543219189301	233150740749866	-206966196048673	384840113341377	475401482562438	CRK10
gene-AT5G49540	137512368236039	-152096521822743	735093775132359	-206907644940072	385389133111037	475401482562438	AT5G49540
gene-AT1G13450	195826629207349	219122458134886	105947192730253	206822335248451	386190253146265	475717060696108	GT-1
gene-AT1G51410	886900615286318	-158648628502796	767234997691541	-206779707625615	386591087476871	47582313005345	AT1G51410
gene-AT5G07310	456314587132011	266112799929044	128698818525829	206771750492517	386665948809145	47582313005345	AT5G07310
gene-AT3G60330	631661097575193	645732918441332	312338684146456	206741255956162	386952957872942	475936550954801	HA7
gene-AT2G42940	422044213308697	-361478075371351	174875184755651	-206706329360816	38728190305293	47610141146824	AT2G42940
gene-AT1G12750	119130492381339	-265779844317149	128626709081173	-206628814665096	38801279979184	476611679005341	RBL6
gene-AT3G06420	100933695066612	562487949962571	27225569713339	206602820761904	388258162131154	476611679005341	ATG8H
gene-AT5G09395	109730551699998	-461396443693041	223328102546455	-206600261423466	388282327433016	476611679005341	AT5G09395
gene-AT1G59740	410016428845904	-530314063121499	256783748257312	-20652166140596	389025092129381	476909271831611	AT1G59740
gene-AT2G31390	133366194949844	379353059426939	183701883857185	206504719201387	389185352814209	476909271831611	AT2G31390
gene-AT2G08555	160938823988581	-382388553395678	185212794084811	-2064590382566	389617740150111	476909271831611	MIR8170
gene-AT4G16780	156570463582876	-446810120338089	216393345717709	-206480526864706	389414291584674	476909271831611	HB-2
gene-AT4G30520	276710727853801	353636339534169	17129331477708	206450753781249	389696199523435	476909271831611	SARK
gene-AT5G67480	956474720285505	371389868451879	179878176250442	206467441572677	389538168986458	476909271831611	BT4
gene-AT1G66465	161517909878165	-607224491319635	294187641074633	-206407206333181	390108842919652	476936371671588	AT1G66465
gene-AT3G59340	138960639130961	144004419861224	697664448224548	20640928490436	390089138531396	476936371671588	AT3G59340
gene-AT1G01800	36031355327311	187609758014845	909495797340842	20627886194018	391327157743865	477231056936166	AT1G01800
[truncated: 36,619 more rows]
