# Supplementary material for: Progestogens and androgens influence root morphology of angiosperms in a brassinosteroid‐independent manner
Source: Plant J. 2025 Sep 9;123(5):e70459. doi: 10.1111/tpj.70459 (PMC12419790; doi:10.1111/tpj.70459)
Supplement: Supplementary file 11 — Table S6. RNAseq raw data testosterone versus DMSO. [file TPJ-123-0-s005.xlsx]

## Sheet: Tabelle2
Locus	baseMean	log2FoldChange	lfcSE	stat	pvalue	padj	gene_name
gene-AT1G05560	381908853376905	167016825354021	297153947589344	5620548766353	190352	113102310154238	UGT75B1
gene-AT1G05562	381908853376905	167016825354021	297153947589344	5620548766353	190352	113102310154238	AT1G05562
gene-AT3G14660	164111187543331	178142417227289	316087988107973	563584900184301	1.74198e+06	113102310154238	CYP72A13
gene-AT4G34135	205158063074889	193960911231677	336137207114992	577028984373405	791353	113102310154238	UGT73B2
gene-AT2G46240	212633225768958	-147308273322372	272665826803328	-540252055233252	6.57109e+06	312350314134825	BAG6
gene-AT3G13310	410850813338171	150386315504391	291432274461734	516024917906399	2.46621e+07	976908356489138	AT3G13310
gene-AT2G29420	564954653391589	188319900550094	39439586022022	477489546784139	1.79801e+08	534165178538408	GSTU7
gene-AT2G08340	49571748800029	189083579327023	395720890860767	477820564175248	1.76866e+08	534165178538408	AT2G08340
gene-AT3G28740	224668445917544	297667068331664	633886918394898	469590174041458	2.65433e+08	700949893090442	CYP81D11
gene-AT1G55850	623687967331376	1178436727776	25619651044619	45997376222012	4.23023e+08	773384411792207	CSLE1
gene-AT2G36380	483172974625236	114698330050688	248888635958514	460841972993121	4.05741e+08	773384411792207	ABCG34
gene-AT2G45280	151460893367362	798880283479437	172587956182431	462882985087903	3.67738e+08	773384411792207	RAD51C
gene-AT5G07860	108121093510499	838419911282855	181594979160981	461697738096387	3.8937e+08	773384411792207	AT5G07860
gene-AT1G14130	373990301814293	750200212773161	164685475459007	4555351409602	5.22981e+08	828645549160016	AT1G14130
gene-AT2G34660	250995945718859	112862442617606	247209496071225	456545741208455	4.98406e+08	828645549160016	ABCC2
gene-AT4G23050	109372495949726	970251324869061	213718450639526	453985756478069	5.62922e+07	836186078646235	AT4G23050
gene-AT2G21130	36955153206644	-33816747445652	751648212473555	-449901255460535	6.82698e+07	853983663230207	AT2G21130
gene-AT3G23560	100225054834476	651557728996745	144655376417328	450420679226615	6.66213e+08	853983663230207	ALF5
gene-AT3G59140	160540132424253	1200681658711	266811130598702	450011832721062	6.79156e+08	853983663230207	ABCC10
gene-AT4G08935	335862456678878	143370058099523	320644641295759	447130684985564	7.77431e+08	92385960607496	AT4G08935
gene-AT1G02520	985820335597248	16379094732114	368240280634259	444793673953934	8.66991e+08	941146766696955	ABCB11
gene-AT2G36750	14467038895407	302310824152827	679823444587258	444690200904103	8.71176e+07	941146766696955	UGT73C1
gene-AT1G07350	619962183017267	-544739170524982	123419313672774	-441372710894561	1.01606e+09	104994361715858	SR45a
gene-AT2G36970	429793841005717	887793920639506	205811362064646	431362929496888	1.60596e+09	159037025493082	AT2G36970
gene-AT1G08230	100314724779751	544635309602489	127235955619139	42805141593212	1.86462e+09	165427141600949	AT1G08230
gene-AT4G13180	235016597272103	126098749424206	295267200614106	427066566018652	1.9489e+09	165427141600949	AT4G13180
gene-AT4G22070	815402133378112	249885656592714	58491770620646	427215066224224	1.93597e+08	165427141600949	WRKY31
gene-AT4G34131	141615674316781	105320072967723	245428163084702	429127903024621	1.77647e+09	165427141600949	UGT73B3
gene-AT2G02061	910038511053675	-119320055592727	282838225827564	-421866794149218	2.4575e+09	201404744701311	AT2G02061
gene-AT5G14730	695512909928455	130955960322101	312686118383701	418809638876911	2.81304e+09	222858442774819	AT5G14730
gene-AT2G29490	412975391923134	234373925892654	563443808827367	415966813763435	3.1871e+09	244348014675475	GSTU1
gene-AT1G64950	250037945408386	972694978485113	235878284258983	412371567624741	3.72809e+09	269078276604726	CYP89A5
gene-AT2G29480	740443050951919	287921905916972	698293532459149	412322171885239	3.7361e+09	269078276604726	GSTU2
gene-AT3G23250	685277113196256	-228786658333229	560163123216406	-408428632394716	4.42125e+09	300228060201657	MYB15
gene-AT5G18770	258083348377806	530873384565211	129906506043614	408658042413193	4.37778e+09	300228060201657	AT5G18770
gene-AT5G37260	492331910164094	105206599430924	258162146238946	407521400653171	4.5972e+09	303504918857749	RVE2
gene-AT1G08570	29842190098808	559162671663867	139074850298181	40205879816876	5.80531e+09	352878222208879	ACHT4
gene-AT1G17860	412476581701876	125579346510525	312739195251283	401546555140373	5.93286e+07	352878222208879	AT1G17860
gene-AT2G29485	710902218224912	277871082218572	695949946889983	399268774227665	6.53286e+09	352878222208879	AT2G29485
gene-AT2G36800	119519055525024	200551091974294	499737755515695	401312668015926	5.99197e+09	352878222208879	DOGT1
gene-AT3G56600	108967700281361	-268753263350577	670771169993501	-400663110421369	6.15909e+09	352878222208879	AT3G56600
gene-AT5G11260	454426618459927	772194101607911	193160435247287	399768255139482	6.39657e+09	352878222208879	HY5
gene-AT5G16980	574343729121261	188017950482416	470021438050243	400019946456821	6.32891e+09	352878222208879	AT5G16980
gene-AT5G42830	320477864676659	-24429326101606	606464969691493	-402815122430453	5.62172e+09	352878222208879	AT5G42830
gene-AT1G60750	305146657402533	512931486393857	129158284798355	39713401830526	7.14694e+09	369263944695128	AT1G60750
gene-AT5G45380	66289869406093	910387277278565	229143642480959	397299819197128	7.09736e+09	369263944695128	DUR3
gene-AT5G16410	131011785209043	943968825024345	239342852988274	394400256050508	8.01328e+09	405216233207299	AT5G16410
gene-AT1G05347	417591821823792	121521912513115	309764703154056	392303936748655	8.74389e+09	428321550137191	AT1G05347
gene-AT3G21750	141271271291682	406672954440341	103725601128954	392066134121272	8.83063e+09	428321550137191	UGT71B1
gene-AT3G03215	616289913078523	-859030353338609	219715900847445	-390973229532011	9.23985e+09	430278760399708	AT3G03215
gene-AT5G16970	964289985853462	132691819225995	33978094438666	390521662318403	9.4141e+09	430278760399708	AER
gene-AT5G59940	707945227925781	5255985377405	134546115122031	390645643884843	9.36595e+09	430278760399708	AT5G59940
gene-AT1G05680	231782306646227	179977208841578	461669744978665	389839730238105	9.68315e+08	43422511371957	UGT74E2
gene-AT3G16050	157626824164475	-773046191075071	198652027636384	-389145885029711	9.96433e+09	438559644242791	PDX1.2
gene-AT2G25737	343781422528102	678783095168132	175625778968227	386493998293345	111116519014666	473147794983086	AT2G25737
gene-AT4G39340	254711478204154	-1783285756055	461496731053314	-386413518463036	111483470858976	473147794983086	EC1.4
gene-AT2G25140	17744044101921	-608233645841155	157727764418958	-385622435011226	115151811921078	48014265156636	CLPB4
gene-AT4G12290	593701345512415	807676494764906	209753403875382	385060018022288	117828720190689	482833653926227	AT4G12290
gene-AT1G56240	615181335884433	-214165715975069	558836563505589	-383234974160611	126925122766523	511293117422365	PP2-B13
gene-AT2G47000	117132475854421	115067841224682	302639475784405	380214249732094	143450176462052	568230057328931	ABCB4
gene-AT1G55840	217264212445065	259498238921455	683511345557559	379654618183074	146726038938254	570302692299569	AT1G55840
gene-AT5G47850	453955893492173	-262818032542797	692882803688165	-379310947167163	148772528811265	570302692299569	CCR4
gene-AT1G56250	295134567524983	-232619754527353	615321119108671	-378046108451985	156538186742922	590546521320479	PP2-B14
gene-AT2G47060	165987702330143	-627859239341265	166550628530871	-376978006555459	163391467471609	606769532405895	PTI1-4
gene-AT2G46160	444192090140642	-632855032686623	168225191986757	-376195161504967	168592667744654	611826268073597	AT2G46160
gene-AT5G11740	195683061954271	-635434422087041	16899774415438	-376001718405524	169901685921056	611826268073597	AGP15
gene-AT5G40720	591437330438064	70137049600784	186963420840801	375137817255202	17586520240189	623848994848615	AT5G40720
gene-AT1G02230	369231962436828	343744932353866	91815798185928	374385388076438	181219065890788	624207759279181	NAC004
gene-AT5G01765	269674931812598	-608077014745666	162378457412545	-374481334799702	180527937588849	624207759279181	AT5G01765
gene-AT1G17180	510972984084956	343485727282908	919089360500856	373723972928733	186051517525951	63169805957704	GSTU25
gene-AT1G55460	181663078056584	-271669034254566	728846482620616	-372738348517183	193477956530689	638665360120124	AT1G55460
gene-AT1G56242	577700829218447	-209329109485317	561426932460576	-372851919604011	192608239357888	638665360120124	AT1G56242
gene-AT1G75270	162760080047799	722296781993483	194675651462391	371025742853631	207048601437237	656123214714508	DHAR2
gene-AT2G44130	39683059279452	136859819094574	368277810098186	37162113855865	202232407468027	656123214714508	AT2G44130
gene-AT3G21690	321039386041011	561998622981212	151375139207855	371262167567375	205123391994403	656123214714508	AT3G21690
gene-AT1G64940	102651058291756	123472438271479	333506247934357	370225262753644	213693678243111	665774936356991	CYP89A6
gene-AT2G43420	94151863832654	365276744928586	987265024836351	369988539793694	215696848990147	665774936356991	AT2G43420
gene-AT1G08847	226334679674685	828383650520678	224854425151722	368408871634046	22952229660989	699366208144519	AT1G08847
gene-AT1G74300	449226470430707	-102553287314879	279071140945585	-367480804240076	23802830600979	716103639105656	AT1G74300
gene-AT2G37770	130995368833728	173081395422306	471570491484932	367031861720796	242248319740578	719689476909288	ChlAKR
gene-AT1G13670	533690975954565	818438558192645	224256643342022	364956215341374	262687676902719	75220458035505	AT1G13670
gene-AT1G28960	128520944239871	342322561149762	937159517035134	36527672709632	259429342669983	75220458035505	NUDX15
gene-AT5G63940	912777580921113	377701443866935	103406196711099	36525997075608	25959874514725	75220458035505	AT5G63940
gene-AT5G27360	331316196441017	-620662242972325	170397126383406	-364244548100999	270060186830336	764109578618642	SFP2
gene-AT1G78670	383836813095863	521567336669171	143688587803595	362984524130818	283591196541815	792954349201095	GGH3
gene-AT1G62570	38754772587719	761883900080317	210872799913794	36130022477616	302672078850873	836465964889383	FMO GS-OX4
gene-AT5G12170	171001869602158	714488204438976	19807851719332	360709588582821	309643257735312	845895552482201	CLT3
gene-AT1G35260	119501328058328	163996641950557	456900311148255	358933093169516	33152776160749	866162855684923	MLP165
gene-AT1G57980	549428090180545	-587560623630816	163574477479421	-359200672797341	328141375994598	866162855684923	AT1G57980
gene-AT2G32930	404640679836433	-558535232541804	155262482198971	-359736122101948	321461911893133	866162855684923	ZFN2
gene-AT2G47890	145190229918139	5750237418668	160334859155195	358639253432848	335284144919481	866162855684923	AT2G47890
gene-AT5G61820	478661988652841	100998776739811	281429886932432	358877224592923	332238927415303	866162855684923	AT5G61820
gene-AT5G42660	764904629298125	-327376647408787	914106606746045	-358138367005303	341779313084201	873448272480883	AT5G42660
gene-AT5G01732	858739369642416	-498254808307678	139285044245335	-357723121679925	34725299132893	87799594094837	AT5G01732
gene-AT1G14080	643596954925448	325364391481137	910885490386381	357195712210899	354323432514776	886442633745125	FUT6
gene-AT1G75860	156024396542975	-479074295873774	134584116265232	-355966446240682	371328930352504	91930986330083	AT1G75860
gene-AT2G42810	263621293351797	261834012664658	73905238120263	354283430138722	395851341751239	969917406123886	PP5.2
gene-AT4G17090	417310749634517	638591303686375	180542237780464	353707426880844	404585877796415	981203322202795	CT-BMY
gene-AT4G15975	217814206208672	-12664886218884	358354337167304	-353417969459965	409042882220065	981992139568109	AT4G15975
gene-AT4G11280	204025168660894	-10894353440062	308983435142197	-352586973960215	422094522851376	100319205246087	ACS6
gene-AT5G22500	114261692624206	931057370573144	264352791530821	352202586998061	428262349084286	100777339115705	FAR1
gene-AT2G44140	547479830673825	931373702884518	26474493958402	351800379772296	43480613998226	101314093421161	AT2G44140
gene-AT5G64250	234562052569912	484869343543269	138513205785006	350052791569824	464337603044164	107144774869424	AT5G64250
gene-AT2G17040	169898765763023	-100770553484691	289369702564175	-348241549103928	496912035573023	107364621358764	NAC036
gene-AT2G31750	968438791779147	559701062236702	160684108446506	348323843376854	495386945081684	107364621358764	UGT74D1
gene-AT2G41355	223826834392004	-160707055941129	46144715476379	-348267519437613	496430277101011	107364621358764	AT2G41355
gene-AT4G32290	707811037306187	479530275699616	137283513564343	349299244497314	477640022228084	107364621358764	AT4G32290
gene-AT5G07010	976715447645852	120344391226683	345168291144146	34865424870799	489307653178471	107364621358764	ST2A
gene-AT5G22505	38996882327439	93781041156241	268830315119866	348848458978393	485766821650608	107364621358764	AT5G22505
gene-AT5G52940	153807984057678	16276764268307	467268316676161	348338710060402	495111899229643	107364621358764	AT5G52940
gene-AT4G34138	635740232420416	905599649031973	260851164673852	347171019981553	517154285328316	107991999581436	UGT73B1
gene-AT5G01730	895494770782427	-501257352815707	144287826427566	-347401000643212	512741911818037	107991999581436	SCAR4
gene-AT5G59590	256806065230964	202622360453378	582983487128819	347561062923564	509691719811011	107991999581436	UGT76E2
gene-AT5G66600	271206433675635	-861429631819878	248159342940924	-347127624376789	517990825610454	107991999581436	AT5G66600
gene-AT1G21000	260073625405971	750037996259589	216528288598961	346392612767914	532352682393698	110021097412618	AT1G21000
gene-AT1G17170	531850334583417	18448288838022	534111695614202	345401326904241	552310200059766	110404215236184	GSTU24
gene-AT1G34967	696929660753649	-526327408326439	152391688306183	-345378028274712	552787546308152	110404215236184	NA
gene-AT3G46370	272406965209972	-902574353986786	260992444535397	-345823939690474	54371801023037	110404215236184	AT3G46370
gene-AT4G09150	5618184644573	-533223658019707	154276509980567	-345628545840758	547674989801183	110404215236184	AT4G09150
gene-AT1G66260	636077783083272	-281882788004604	821353843935194	-343192876110585	59930496188079	118697341908506	AT1G66260
gene-AT1G54050	217910538429476	-101633869668948	296364428976126	-342935452881679	605018664174701	11883866604496	AT1G54050
gene-AT3G21260	505519196387512	829437577450604	242227415700427	342421015826055	61658918063682	120118648001601	GLTP3
gene-AT1G49200	334060197810456	650470079051027	190562586656339	341341965631526	641530713285615	121978083701274	AT1G49200
gene-AT5G26360	601080861870738	252124778720543	738355812241683	341467859452586	638573144453527	121978083701274	AT5G26360
gene-AT5G51720	343145893982206	-593589136289152	173715313693391	-341702250462986	633100459212346	121978083701274	NEET
gene-AT1G70000	242451407974317	700917982777909	20597689508	340289614767558	666756189366511	125768209148205	AT1G70000
gene-AT2G26150	432332221696049	-107888728517353	318222667687868	-339035334287301	698025913353198	129117003633585	HSFA2
gene-AT4G02550	118141373367099	-460786603333329	135954808377999	-338926301195754	700807568003216	129117003633585	AT4G02550
gene-AT5G52750	649952227083397	-124531251100301	367038604133872	-339286521084523	69165663208498	129117003633585	AT5G52750
gene-AT1G64780	887128039970084	122816996805402	363854381389936	337544366887206	73696777371037	133186923834553	AMT1%3B2
gene-AT5G07870	948310653027045	566548788017131	167895073581098	337442175004303	739709426774981	133186923834553	AT5G07870
gene-AT5G57490	203358824592421	256111024899939	758325723222897	33773221329149	731952744965832	133186923834553	VDAC4
gene-AT1G16030	680366032207442	-710778523500103	211066356997411	-336755953725407	75836649848394	133511826440502	Hsp70b
gene-AT1G24150	80208482217181	-859706486645667	255240867230188	-336821644580271	756561754246548	133511826440502	FH4
gene-AT3G17930	323943409076027	-332231183738595	98641483936044	-336806757645701	75697039755909	133511826440502	DAC
gene-AT2G02450	11298253872934	-565208835518846	168472715862168	-335489834437796	793941541332617	138747122153326	LOV1
gene-AT3G09270	437704611878033	117007627711959	349733562436367	334562193278914	820982531700477	142003778305188	GSTU8
gene-AT4G34139	46231009196792	849623260395145	254041483383727	33444272528979	824526503391927	142003778305188	AT4G34139
gene-AT1G09570	585177559021486	575472409546507	172346720737018	333903892737602	840687825704365	143745521967738	PHYA
gene-AT3G06590	145325732965891	363107050968561	10881937524067	333678676398844	847529457343196	143880232947684	AT3G06590
gene-AT1G01560	227032455386193	-203330354729501	610082328368118	-333283468926859	859660041844912	144760060764123	MPK11
gene-AT2G36610	104153324971168	-203272989618103	610219479056134	-333114554016726	864893702549983	144760060764123	HB22
gene-AT3G62090	391147823859818	579663933379555	174120546361211	332909553463638	871285124604796	144810024870505	PIL2
gene-AT3G55500	396353754633864	113729916857991	341913382571565	332627860315432	880139084531268	145265733486491	EXPA16
gene-AT3G09745	35532670750784	574276421734226	173109645254232	331741435256732	908547663263592	148920360777833	AT3G09745
gene-AT1G27440	332277454589672	378566406215657	114441309260356	330795242262051	939807743512264	151878887061224	GUT2
gene-AT1G49205	300966294374267	642458421686775	19433865539552	330587046812296	946818468949857	151878887061224	AT1G49205
gene-AT4G04540	193571117346274	-162123949902003	489807145154753	-330995477517545	933110464037707	151878887061224	CRK39
gene-AT4G12720	672649050331568	-939980377487081	284472364599552	-330429417567601	952158630543288	151878887061224	NUDT7
gene-AT3G01135	439770136016006	597016505604112	180936467716356	329959191278135	968255148553606	153416800771157	AT3G01135
gene-AT1G06590	348944635654054	517407367572669	157345825214438	328834506328671	100778237396314	158024347302941	AT1G06590
gene-AT1G19050	387450874126478	-13599594656898	41383504567579	-328623561464929	101536040540902	158024347302941	ARR7
gene-AT1G24147	179909509484259	-164955605986443	502040492038941	-328570321721477	101728132020659	158024347302941	AT1G24147
gene-AT5G11790	270215261100111	-507026599388513	154455955361015	-328266137879517	102832107789129	158701993884691	NDL2
gene-AT1G07050	163446626417191	498100732761737	152280025998403	327095250671262	107185909581661	159217969564209	AT1G07050
gene-AT3G04085	467346462856947	103006633177418	314820881688936	32719123529803	106822686473652	159217969564209	AT3G04085
gene-AT4G15410	148048120067774	-374558587438864	114468975445169	-327214064756157	106736463473663	159217969564209	PUX5
gene-AT4G37010	936670723034378	168846445582487	516043644197618	327194119104057	106811791271915	159217969564209	CEN2
gene-AT5G39080	147925738304979	40234322852115	122783432141459	327685276021287	10497109426905	159217969564209	AT5G39080
gene-AT5G45750	179288022999987	-360080874669111	110050029124308	-327197436960584	106799257471619	159217969564209	RABA1c
gene-AT2G35880	447576651998369	-305489559555403	934771161251042	-326806786750411	108284396380716	159835722798753	AT2G35880
gene-AT3G04000	571925452967415	542960740702166	166317766168764	326459856460084	10961931592627	159835722798753	AT3G04000
gene-AT3G17690	44192003022754	-135968811381172	416317678413974	-326598697175594	109083267976336	159835722798753	CNGC19
gene-AT1G09140	108106181834833	-31667646185899	973489484042858	-325300341760084	114192123755535	165488061298646	SR30
gene-AT4G00750	10248940771229	583624034487384	179872427579455	324465535013464	117592854952255	169383599009105	AT4G00750
gene-AT1G52825	223307453281679	456104985005152	140879662226818	323755024533503	120560707563168	171578822554121	AT1G52825
gene-AT3G12050	796102284443601	-461975957856398	142619881774854	-323921147673991	119860666468364	171578822554121	AT3G12050
gene-AT1G05530	112438149936245	253304521244842	786518324954558	322058003237848	127931466957146	178667933848971	UGT75B2
gene-AT1G12940	479985498380414	187154166634353	581194241798603	322016553459259	128116594702287	178667933848971	NRT2.5
gene-AT3G14690	59770969930975	730292235732272	226973116291265	321752746609478	129300646366908	178667933848971	CYP72A15
gene-AT4G15765	370070323081038	603161585684244	187376427993038	321898326350129	128645993619579	178667933848971	AT4G15765
gene-AT5G03380	668952257757357	-68422015900581	212529374359318	-321941454478202	128452640410641	178667933848971	AT5G03380
gene-AT1G56300	139237421389272	-303673635131435	945715530934443	-321104629455944	132252627093513	18113054257397	AT1G56300
gene-AT4G24415	565529330445849	-838746152819628	261269076634735	-321027717333817	132607036680568	18113054257397	MIR824
gene-AT1G06137	289044114287203	-296465423486318	925260020454641	-320413091382296	135470861982115	18124663244824	AT1G06137
gene-AT2G43820	479930049680864	601655507822901	18780874086228	320355434502431	135742418377526	18124663244824	UGT74F2
gene-AT3G09350	519743878444659	-903585151272391	281659183685398	-320807984830936	133624393663811	18124663244824	Fes1A
gene-AT3G47780	269637669834596	106467766843644	332025209475929	320661696175701	134305694945694	18124663244824	ABCA7
gene-AT1G53110	559449709405875	-474630766869225	148792357760148	-318988672546156	142328568627846	18897894360771	AT1G53110
gene-AT3G46670	542811389118358	616522187637115	193401825070423	318777854041772	143370296926341	189304547058242	UGT76E11
gene-AT1G51700	863324789590894	-898860078994865	282202306474257	-318516205705377	144672967116986	189969193893337	DOF1
gene-AT2G38360	110481187235088	-568084298925749	178635964974135	-318012276535692	147212671450233	19015236751944	PRA1.B4
gene-AT5G03210	152290188098601	-134215825464823	421883464062534	-318134833189215	146591256793948	19015236751944	DIP2
gene-AT5G43155	634044886811863	915180565128892	287535985135201	318283836612162	145839002060314	19015236751944	AT5G43155
gene-AT1G15125	177921294123303	929099938425273	292568223035934	317566934913214	149491237158717	190699774522919	AT1G15125
gene-AT1G21520	882736434499441	8791237237995	277101082521169	317257412277464	151093984265306	190699774522919	AT1G21520
gene-AT1G76520	480860237835436	52188611056054	164343937352552	317557263728559	149541077782688	190699774522919	AT1G76520
gene-AT4G26050	931988050261268	102227239200334	32225912815537	317220616171492	151285568272781	190699774522919	PIRL8
gene-AT5G01580	873273077986446	-680303437199081	214504543564106	-317151061649083	151648324924609	190699774522919	OSH1
gene-AT2G01818	527222531718143	114247079725264	361470386027002	316062073524136	157433343216391	193424939572007	AT2G01818
gene-AT4G29770	264310577455183	-130594657089392	413264987632595	-316007068098144	157730869740302	193424939572007	AT4G29770
gene-AT5G02565	492682398956811	-10497877066821	332233714488169	-315978680339344	157884622699412	193424939572007	AT5G02565
gene-AT5G54710	298854511610531	-70036835735141	221284951658992	-316500671238912	15507937345347	193424939572007	AT5G54710
gene-AT5G55135	955070437768787	418698124859563	132469474945446	316071400624176	157382943831982	193424939572007	AT5G55135
gene-AT1G03190	471929845216187	320069539391249	101914346674201	31405739214955	168617148297569	202400190080218	UVH6
gene-AT1G72320	122840714357758	261917705255246	833917344485985	314081134044152	168480524651259	202400190080218	PUM23
gene-AT2G40970	545397227586154	413509353459242	131583823629792	314255462451555	167480459940626	202400190080218	MYBC1
gene-AT3G48090	903224684538219	-713006131920313	226973494525077	-314136297461613	168163477729981	202400190080218	EDS1
gene-AT5G18650	506524038007954	394495233607944	125905507316575	313326431874048	172873688454152	206466781582404	AT5G18650
gene-AT1G16515	334802335937113	-130218017735499	417729316311011	-311728223638842	182526737717106	214669819845558	AT1G16515
gene-AT1G79410	381361747566648	714570842627493	229149687622093	311835835362753	181861534721106	214669819845558	OCT5
gene-AT3G16500	195583570691943	38382871831992	123135538160385	311712381376025	18262485542084	214669819845558	PAP1
gene-AT3G21250	209763422834534	567147113699485	182014339989437	311594742333158	183354960359525	214669819845558	ABCC8
gene-AT2G42280	18951405861278	511346606078833	164369546762284	311095708512452	18648203850563	217260716135456	FBH4
gene-AT3G17390	217887229420925	-451290173058064	145136189421657	-310942553236638	187451530354302	217324903508814	MTO3
gene-AT4G34060	871348463000315	-730898552885427	235623768761923	-310197293221269	192235534892047	221789415426178	DML3
gene-AT4G27260	485010553707668	545208203815534	176035887407376	309714236026107	195396012878962	223725491705676	WES1
gene-AT4G32535	636406221617754	-721292590656068	232935337990571	-309653570333439	195796281713218	223725491705676	AT4G32535
gene-AT4G19110	103632889895846	251289249359536	813628323814672	308850173973018	201168515773474	228764215999433	AT4G19110
gene-AT3G58810	121250550137501	-76133759766632	246744575711062	-308552921770343	203190259662653	229962995304871	MTPA2
gene-AT5G17000	171145532351231	108893914276587	353271714304422	308244079181359	205310569020248	231261435730059	AT5G17000
gene-AT1G20190	19860300653316	874614614195328	284825013150724	307070858882924	21355146375936	232788438498859	EXPA11
gene-AT1G30400	500769796580407	471884858549841	153489600713994	307437674184279	210942866522812	232788438498859	ABCC1
gene-AT1G31220	493696712083588	-317860320231014	103342607785936	-307579155433577	209944559799377	232788438498859	AT1G31220
gene-AT2G18210	31798393885745	146016050559848	475590804881325	307020339882903	21391303659915	232788438498859	AT2G18210
gene-AT3G15140	272845571733038	432619679787576	140559399970091	307784239175488	208505158617498	232788438498859	AT3G15140
gene-AT4G34000	903923274986448	551186899393005	179178435896566	3076189925618	209664247646633	232788438498859	ABF3
gene-AT4G34510	514052948601845	-88313251300556	287466208953509	-307212634215517	212539745259645	232788438498859	KCS17
gene-AT5G64650	866715519610081	27889995832214	908651744155373	306938230313296	214501906135609	232788438498859	AT5G64650
gene-AT3G49055	292322180894874	-12207841563159	398190561877503	-306582896028423	217067448514403	234501911310991	AT3G49055
gene-AT4G02195	625998741798938	-344422390245681	112435544590635	-306328742836338	218919677269224	235432758808038	SYP42
gene-AT2G06255	775520145423744	732446605747522	239295725420474	306084283144013	22071491910611	23573718930711	ELF4-L3
gene-AT4G11000	366929536256456	-86370480686505	282237683649297	-306020371092002	22118649057721	23573718930711	AT4G11000
gene-AT2G40080	282646711168995	394006807632149	128957769470825	305531655245704	224823092379028	237483130514327	ELF4
gene-AT3G46110	481253547141463	-956964840739614	313147281234214	-305595768536744	224342914479698	237483130514327	AT3G46110
gene-AT2G36780	258500599594958	872458053564314	285756811222624	305314875901457	226453649437042	2381470746093	AT2G36780
gene-AT3G60330	631661097575193	947591753180305	311031230720397	304661287866667	231435563443466	241251273524599	HA7
gene-AT5G52760	266397229894688	-163158028138261	535425389950899	-30472598274285	23093799381379	241251273524599	AT5G52760
gene-AT2G29410	124848787907575	117438071353155	385872138644292	304344521389279	233886024020532	241685614473738	MTPB1
gene-AT2G34690	274163627190031	246361043866137	809287284062741	304417292496391	233320984159462	241685614473738	ACD11
gene-AT1G12060	452078377748449	-415063755391243	136559816184964	-303942819334978	237027699465388	241990693851583	BAG5
gene-AT1G69840	767409970948239	-661354417633328	217634436515999	-303883166754591	237497517795251	241990693851583	AT1G69840
gene-AT2G22500	157986812942433	-974266576386255	320706766777318	-303787346358905	238253975517611	241990693851583	UCP5
gene-AT5G14750	150311320751244	187797224677004	618021994940126	303868189505452	237615611081288	241990693851583	MYB66
gene-AT1G78340	470216077720036	170332811251955	561855046692726	303161486676312	243249348941779	246013075587203	GSTU22
gene-AT4G19880	76286756220159	824654190355301	272331283469968	302812875497736	246073219250853	247814500081993	AT4G19880
gene-AT1G18550	233204808748767	-553533105473445	183127328694043	-302266794050303	250557012215496	251265337946232	AT1G18550
gene-AT3G54270	537134184858033	802060649581186	26565887520485	301913741433527	253495524642863	253144039251552	AT3G54270
gene-AT1G45545	375217435716023	-37063826371828	122954380325749	-301443724685798	257456465283914	254380535434522	AT1G45545
gene-AT1G71000	379857608902696	-161786753629553	536946369360792	-301308962796698	258602529517911	254380535434522	AT1G71000
gene-AT2G38480	306419164144268	-60847507068783	20175184929748	-30159578353636	256168879548957	254380535434522	AT2G38480
gene-AT3G14990	194028144857672	671611237150958	223187700963656	300917673443091	261956683583593	254380535434522	DJ1A
gene-AT3G21070	125005902742501	-59132222192677	19645463126092	-300996834806815	261274915842521	254380535434522	NADK1
gene-AT5G00780	963596536358307	-602860166983738	200361344380751	-300886465324424	262225906431009	254380535434522	AT5G00780
gene-AT5G19220	109190364166355	-261596822377473	869231569099888	-300951819603565	261662404661941	254380535434522	APL1
gene-AT1G76690	884666115273193	123456778349602	410586229131279	300684167150009	26397721351861	255038472914505	OPR2
gene-AT2G47180	198294810118855	-74206157642138	247014631255088	-300411992864935	266350311631364	255255961957364	GolS1
gene-AT3G26160	934186505469413	437706337855057	145659511557136	30049966059605	265583813026614	255255961957364	CYP71B17
gene-AT5G10550	456175249895167	-410352229219941	136977072830339	-299577309356148	273750052311035	261293875231983	GTE2
gene-AT2G18170	113203168009059	32773208641905	109523464029107	299234588062291	276842410604459	262139982981521	MPK7
gene-AT5G01645	239064475975528	436580323078962	145873725141973	299286470304406	276372239173443	262139982981521	AT5G01645
gene-AT3G04685	231360759753739	-716870437871937	23996604836108	-298738276838752	281377186442994	265376650404391	AT3G04685
gene-AT1G26930	582943246389968	595972757095899	199608471734016	298570873229293	282921978842933	265778919808695	AT1G26930
gene-AT1G51680	234887849013736	-951237932259025	319476542731239	-29774891268285	290619952759086	27000436848293	4CL1
gene-AT3G14680	231920790155882	138895493028331	466519698546876	29772696300063	290828116008036	27000436848293	CYP72A14
gene-AT5G39660	248050361657142	674249906386949	226339094653391	297893701227124	28925023164379	27000436848293	CDF2
gene-AT4G38810	179165874353773	404843725786596	1361729008481	297301242218668	294892516305567	272712468289277	AT4G38810
gene-AT1G21060	156272036797869	367543020263417	123705549829476	29711118116371	296723729281001	273342359450447	AT1G21060
gene-AT5G42070	745138310524065	-446491788604724	150416372960238	-296837225773788	299381512765496	274725884706469	AT5G42070
gene-AT4G23600	521905186899442	103183129321392	347948561305682	296547078494003	302220048642001	276133206661206	CORI3
gene-AT5G01550	168308692427178	-132201849400678	445959608312675	-296443549901021	303238805648903	276133206661206	LECRKA4.2
gene-AT3G20395	881505248676552	674059941309201	2275067639557	296281275153847	304841949153715	276533534562456	AT3G20395
gene-AT1G07180	67166574935393	-62764032711376	211963742028618	-296107400778488	306568262968116	277042125702023	NDA1
gene-AT3G14580	629769857340679	824535999953787	279156998662722	29536640811574	314025621440787	281639507350309	AT3G14580
gene-AT5G14690	781809447614625	102221855515339	34594942055653	295482083337195	312850676509758	281639507350309	AT5G14690
gene-AT1G53090	359978735346037	360150429714659	122086123552799	294997022785233	317804552310716	282893662725423	SPA4
gene-AT3G10800	251147825647725	-316551990582207	107298581297227	-295019735354495	317571004867344	282893662725423	BZIP28
gene-AT1G30070	205265017845179	-635781049633727	216023532665906	-294311014076879	324932793339803	285035981066695	AT1G30070
gene-AT3G16650	155650122210069	561109161040767	190597436820701	294394914433511	32405324314283	285035981066695	AT3G16650
gene-AT3G55240	895622856012497	713773808609329	242436380785398	294416954376642	323822552492897	285035981066695	AT3G55240
gene-AT4G23570	983545795678711	-577725357530562	196302371300349	-294303809833567	325008418685885	285035981066695	SGT1A
gene-AT5G62930	215086211857819	305118967049893	103737385129671	294126333210054	326876521052401	285620377788692	AT5G62930
gene-AT3G27010	578142665649242	-498338630885905	169537931094452	-293939313561798	3288556530873	286297154099849	TCP20
gene-AT1G07890	468335834933746	-423258653251456	144369971644288	-293176377629498	337043006903487	291054231500966	APX1
gene-AT1G50420	763667972011262	439464318633051	149999848180376	292976508952591	339218336877888	291054231500966	SCL3
gene-AT3G25190	316106030056481	82437857997892	281285525589724	293075364703031	338140818396563	291054231500966	AT3G25190
gene-AT3G51920	36823698471757	-705072349808502	240511365837644	-293155521924256	337269401114932	291054231500966	CAM9
gene-AT1G29400	587331945128199	344230574878405	117757740587374	292320974537545	346443058424115	29618389099158	ML5
gene-AT2G31751	11489829467651	438358268173983	150113560620022	292017767324556	349831875487785	296944792311364	AT2G31751
gene-AT5G19221	758078637187762	-266697226489745	913154345916486	-292061498346235	349341258205774	296944792311364	AT5G19221
gene-AT3G03990	331674934066009	452214297102094	154995697056762	291759258927354	352744905306175	297293906539428	AT3G03990
gene-AT4G27950	491132753010149	514609873512787	176327635072064	291848678910976	351734779108209	297293906539428	CRF4
gene-AT5G10250	681149969900437	-102394928599641	351443980048977	-291354908356577	357345655413996	300107215272949	DOT3
gene-AT1G67190	563558919238969	-322562371155943	111005704793335	-290581796454942	36629447771543	304488323784864	AT1G67190
gene-AT2G32120	630239963086822	-769321014603174	264760626411412	-290572289781383	366405775244966	304488323784864	HSP70T-2
gene-AT5G58590	438643454188065	-257144736416689	884463639177095	-290735226442929	364502472504017	304488323784864	RANBP1
gene-AT1G21350	234993483583114	-213632575653066	735527772715388	-290448006965647	36786362350106	304634659921592	AT1G21350
gene-AT3G02070	237917149887455	-387135311877821	133347081019144	-290321549537512	369352391431563	304805496081735	AT3G02070
gene-AT1G63750	125653939711267	-516912527023039	178138090638927	-290175181045802	371082408007939	305173549865906	AT1G63750
gene-AT1G02850	299090492444427	817353443023603	282285272286743	289548737843235	37857025335695	30814429928055	BGLU11
gene-AT1G16810	487257098933774	-186909025936819	646517280965954	-289101361153967	384001488235665	30814429928055	AT1G16810
gene-AT1G61670	172534177575316	-247099571485177	853833956352162	-289400028713851	380367814174985	30814429928055	AT1G61670
gene-AT1G68568	153045911544024	688003568571034	2376067125387	289555611127348	378487357683634	30814429928055	AT1G68568
gene-AT2G41000	172330384744589	430433213190435	148944956762053	288988108458129	385387579398767	30814429928055	AT2G41000
gene-AT3G46220	144017232258866	-447214092898746	154596295891878	-289278659827349	3818406370012	30814429928055	AT3G46220
gene-AT4G27290	118575509056732	-752877246040805	260515490132328	-288995193974217	385300727190625	30814429928055	AT4G27290
gene-AT5G52200	160217956799549	-3034861475728	105045731622535	-288908595223392	386363450101418	30814429928055	I-2
gene-AT5G07975	219033751763406	411824785099171	142372359402003	289258945225697	382080364173422	30814429928055	AT5G07975
gene-AT1G31310	15971415445337	793640796563963	274957182449728	288641594845069	38965680946534	30904317923656	AT1G31310
gene-AT1G74310	871469851861018	-103687809914041	359424230776832	-288483082206055	391624051511313	30904317923656	HSP101
gene-AT1G77720	222089691645841	517758877763416	17959452783352	288293236998495	39399201964353	30904317923656	PPK1
gene-AT4G02170	139671357679402	-210570226198369	730299168627872	-288334199522642	393479990484764	30904317923656	AT4G02170
gene-AT5G64905	298465310607968	-204492773248964	709111352926815	-288378930057928	392921551731916	30904317923656	PROPEP3
gene-AT5G54250	891443904290483	538489461667935	18696288373398	288019445845799	397429960392739	310714403574152	CNGC4
gene-AT1G17620	20236773659288	-415316496642483	14447943375109	-287457173564228	404575852863985	311182986893797	AT1G17620
gene-AT1G56060	624460263919045	-195663224113415	679789691465561	-287829054441211	399836700152218	311182986893797	AT1G56060
gene-AT3G06750	629132595207347	487583776779679	169531606731709	287606415216309	402667864449766	311182986893797	AT3G06750
gene-AT5G02120	237268224207318	-448376758087159	155937571860009	-287536065066913	40356623989877	311182986893797	OHP
gene-AT5G50430	166169633375502	-332415820439132	115516827020241	-287763981243083	40066232049306	311182986893797	UBC33
gene-AT3G24500	631551431039101	-64712082992791	225375216572451	-287130430652246	408781798270952	312396045000184	MBF1C
gene-AT5G65750	251842949493254	407232254023662	141826078936117	287134959295527	408723233865357	312396045000184	AT5G65750
gene-AT2G34080	106896001271578	95494296102656	332821338206184	286923598761257	411464678477844	313438494018683	AT2G34080
gene-AT3G25230	104903973094876	-541651694928203	18893117057053	-286692605191899	414479847104157	314726598278738	ROF1
gene-AT2G38660	586258956360775	239776599196517	837951697126038	286146086962876	421693555681957	319184418404238	AT2G38660
gene-AT1G32730	178869553461709	417631699477847	146131316100864	285792060607724	426427071355018	320513817888116	AT1G32730
gene-AT4G30250	896831192984823	-106225205900231	37179036631186	-28571263681192	427495604285491	320513817888116	AT4G30250
gene-AT5G56590	54220870326254	350277309657017	122515619115975	285904207303919	424922423269613	320513817888116	AT5G56590
gene-AT1G74870	286265816930366	947073669209506	331770198180335	285460741924361	43090056897606	322050749146353	AT1G74870
gene-AT1G63840	962890853593396	554944770446707	194798393610722	284881594842967	438822581839985	326943457761471	AT1G63840
gene-AT3G13170	114367862640369	186630095254951	655518714948815	284705975586866	441250788270471	327725233900759	ATSPO11-1
gene-AT1G73910	30801690495649	984370665106742	346045602515063	284462700277746	444634563064979	328477537778005	ARP4A
gene-AT4G18250	476713535600994	-108193068845428	380379509865756	-284434534561579	445027841816459	328477537778005	AT4G18250
gene-AT5G17300	21504409746495	768203970165708	270256928623248	284249500680378	447619322639773	329367443999365	RVE1
gene-AT5G57520	213466433512747	11418567292487	402064887977666	283998121545029	451161904521332	33094953656662	ZFP2
gene-AT1G49670	201980769936442	316062339111281	111468437425487	283544244820475	457622594436168	333629331348601	NQR
gene-AT3G52075	611637610525856	705654558263371	248836185859282	283581970132921	457082419275356	333629331348601	AT3G52075
gene-AT5G35970	500276278050881	-673215691493282	237521341483538	-283433769482959	459207778378506	333761200878347	AT5G35970
gene-AT2G20560	400046983397528	-883876827712792	311976579823772	-283315121991552	460915759555348	333981245650974	AT2G20560
gene-AT1G35210	320417934269647	-122232578637936	43201406715489	-282936570660586	466403695805562	336930596906103	AT1G35210
gene-AT2G04039	144076712098486	-430438670322872	152248697393154	-282720757348316	46955879862694	338181938392924	AT2G04039
gene-AT1G07200	102156553143854	496809581349645	176665496337738	281214833483883	492118028580387	33866520453224	AT1G07200
gene-AT1G23730	859382814158653	-3922289103392	139129151426514	-28191712974428	481478160099545	33866520453224	BCA3
gene-AT1G30660	111060931864555	178923076582626	634355986404209	282054682886869	479418755397686	33866520453224	AT1G30660
gene-AT1G72660	330531591846195	-887930314367413	315833609816894	-28113863970405	493285068761932	33866520453224	AT1G72660
gene-AT1G72680	222047367789957	503847344134515	178897528461068	28164019283484	485648676577009	33866520453224	CAD1
gene-AT2G06040	338435641921226	422193793982306	149580853726636	282251226319299	476489996598435	33866520453224	AT2G06040
gene-AT2G38230	265289906674405	-45341001509615	160707821556256	-282133134968439	478247767012762	33866520453224	PDX1.1
gene-AT3G14940	105478105873351	152798215841314	543358825176957	28121051644197	492184084782327	33866520453224	PPC3
gene-AT3G22910	670604629787144	-11420951264144	406349165004573	-281062501113186	494453763506909	33866520453224	AT3G22910
gene-AT3G28100	616472691079134	469512835697533	166296805880451	28233424761932	475257740664836	33866520453224	UMAMIT45
gene-AT4G15760	728376568946486	738757397298475	261738158133985	282250552447268	476500010463587	33866520453224	MO1
gene-AT4G16970	16997848735949	531136654695334	188685793991445	281492656897857	487883804542673	33866520453224	AT4G16970
gene-AT4G06665	560147609243995	754183515330824	267763546157289	281660265616517	485345296588048	33866520453224	AT4G06665
gene-AT5G03780	19140214687073	-565431370296106	20068275207501	-28175384503635	483933199162258	33866520453224	TRFL10
gene-AT5G25450	137664983192766	-709134712377971	252261271449488	-281111209938529	493705815692059	33866520453224	AT5G25450
gene-AT5G41050	31671371253023	579676461548716	205310157052106	28234183338606	475145291734466	33866520453224	AT5G41050
gene-AT5G60040	401295313272985	437191077645402	155301384210144	281511385020125	487599564015875	33866520453224	NRPC1
gene-AT2G23210	512075530560268	-43863058354843	156272287517906	-280683536739149	500308039494999	340660391618333	AT2G23210
gene-AT2G48121	144580951561577	-633079230998183	225651538008909	-280556133844383	502290203102353	340660391618333	AT2G48121
gene-AT5G11140	442518200185968	-155738256789199	554806414688112	-280707383090999	499937819235255	340660391618333	AT5G11140
gene-AT5G66820	769641962810539	342336855079734	122043393035752	280504209662091	503100086077482	340660391618333	AT5G66820
gene-AT3G55950	74295160294609	-840430210694017	299891224794407	-280245015928753	507160521359313	341464139125972	CCR3
gene-AT4G06744	207481804391693	986407127226351	351968711168179	280254208947289	507016001633881	341464139125972	AT4G06744
gene-AT3G48700	577768108431982	-125128484110865	44751619600063	-279606604697474	517288278952826	345244162272078	CXE13
gene-AT3G53990	675219649449473	-342498082648487	122511292343884	-279564500623429	51796259871334	345244162272078	AT3G53990
gene-AT4G22910	474893677591356	-334592992893129	119700276507723	-279525664146265	518585290239122	345244162272078	FZR2
gene-AT5G01915	143895931638842	-735598189282656	262946200662755	-279752355207485	514960126532643	345244162272078	MIR5629
gene-AT4G25200	410027014338039	-11287604853218	404316983841264	-27917711360969	524204187340601	348010081578885	HSP23.6-MITO
gene-AT1G76680	110985128563688	107490257332504	385537976086419	278805886838006	530249074414546	350609766588093	OPR1
gene-AT5G18670	857181856398566	7017731760608	251752009552605	278755739550179	53107045892083	350609766588093	BMY3
gene-AT1G24090	574267133388976	981022624299055	352227263821734	278519786814561	534950677841908	351341777315342	AT1G24090
gene-AT4G03415	227544604321697	229524866016634	824121379457009	278508568929327	53513579075253	351341777315342	PP2C52
gene-AT4G22740	271234944331519	-270491773794298	972790875994833	-278057474087303	542627672289933	355279115353026	AT4G22740
gene-AT4G39830	545668973137221	-107136175314119	38550592278632	-27791058186544	545087650260764	355633465394168	AT4G39830
gene-AT5G45475	118486143611095	-339550278948365	1222078028437	-277846644033556	546161546972152	355633465394168	AT5G45475
gene-AT1G76990	780445977365052	286255111953962	103225996972722	277309127883363	55526543325889	360573594324154	ACR3
gene-AT1G50790	356831885460973	-896237451714813	323443778548423	-277092190716117	5589783117224	360623060252681	AT1G50790
gene-AT4G27860	658485211007046	37639791182062	135859833659734	277048706509772	559725233230809	360623060252681	MEB1
gene-AT5G16730	375463151465534	-424000269304676	15304718950005	-277038912435916	559893588729075	360623060252681	AT5G16730
gene-AT1G05120	104734630726922	260127885167154	939479415329465	276885135451243	562542939374853	360734949742433	AT1G05120
gene-AT1G51960	243213998810059	-112715484333909	407131580642864	-276852717138597	563102900468896	360734949742433	IQD27
gene-AT4G17080	143546340414253	378898706431248	137005009179338	2765582869567	568211657898599	363029206270861	AT4G17080
gene-AT5G60820	420540759769271	-347607716338672	125755063977727	-276416476079435	570687151761888	363633285145437	AT5G60820
gene-AT1G54090	154300916881869	-289090366097604	104956376315149	-275438592915559	58802384032556	366812667008335	EXO70D2
gene-AT1G66090	122984955848114	-129651141666581	470639054858989	-275478926638221	587299489773048	366812667008335	AT1G66090
gene-AT2G29660	467357496270531	378301544707368	137104758404907	27592152825954	579403513040664	366812667008335	AT2G29660
gene-AT2G33590	201397993941921	-446497262268495	161967379915247	-275671102725829	58385924611085	366812667008335	CRL1
gene-AT2G08650	862590865143167	936852737692999	339723399782918	275769269438503	582108932383073	366812667008335	AT2G08650
gene-AT3G16030	531475486869865	-647513823231557	234851073342138	-27571252454454	583120116766173	366812667008335	CES101
gene-AT4G36960	169094806468522	-202634474327661	735474286232721	-275515375752434	586645594566681	366812667008335	AT4G36960
gene-AT5G24314	269074709247512	-271435104466999	984848743797151	-275610956684031	584933993361967	366812667008335	PTAC7
gene-AT1G22882	162586333302947	-357561165577787	129943881566547	-275165834102527	592943469637746	367233380141908	AT1G22882
gene-AT3G46668	669374067321338	435752888655131	158372501242561	275144286562564	593333689462249	367233380141908	AT3G46668
gene-AT5G21950	193170476072343	691422154833451	251149439583585	275303084880402	59046332091596	367233380141908	AT5G21950
gene-AT3G05920	100679853691415	243875852161175	887772890008973	274705225746092	601335523542659	367258304198575	AT3G05920
gene-AT3G16460	294642371358301	635682159264037	231457104547288	274643615069574	602466116306725	367258304198575	JAL34
gene-AT3G59890	282857836739693	542668316180713	197491256605739	274780932334673	599948880121618	367258304198575	AT3G59890
gene-AT4G13400	424593617308864	343805379055314	125186816910976	274633853259327	602645427009906	367258304198575	AT4G13400
gene-AT4G37320	428693786849724	499944089493635	181816565187927	274971694123078	59646764994207	367258304198575	CYP81D5
gene-AT5G22520	183434006358875	-125187467793945	455247598086477	-274987651379469	596177271053112	367258304198575	AT5G22520
gene-AT4G21515	712616125945865	728667896631495	265645759671712	274300593968446	608795842672929	37005756503344	AT4G21515
gene-AT1G50745	419714816586408	-753555480275897	274819958097323	-274199692588934	610669131222282	370249317391836	AT1G50745
gene-AT2G41350	54671951058016	-40217000944616	146854209286133	-273856644219551	617076902019774	371499636919947	AUG1
gene-AT3G20370	244079437007175	866715863675472	316441727382372	273894303019076	616370530127571	371499636919947	AT3G20370
gene-AT3G48650	298804621573486	-113972526850839	416330118849395	-273755180542361	618983701015268	371499636919947	NA
gene-AT4G11360	152957701735645	516580018804489	188660539119155	273814556672196	617867207125263	371499636919947	RHA1B
gene-AT3G01795	833177981410252	582803316069819	213345325589875	273173698302709	63001413548089	373433820929144	AT3G01795
gene-AT3G15820	249772482778466	-31407628044672	114974169355419	-273171167234805	630062532892611	373433820929144	ROD1
gene-AT4G09715	113251628513332	-113070485946702	413627693509559	-273362948663612	626404879755312	373433820929144	AT4G09715
gene-AT5G28263	181280516084304	-79866930884273	292030205982913	-27348859552202	624018919437962	373433820929144	NA
gene-AT5G51840	128740689342197	-235435164175304	861617824921927	-273247787319903	62859893585269	373433820929144	AT5G51840
gene-AT2G37880	735124717900647	199816567079447	732144307815282	27291964841699	634888631604886	375358161874461	AT2G37880
gene-AT3G50970	152375868864974	125934810256324	461748988246414	272734350181441	638465356696854	376536132322931	LTI30
gene-AT4G15160	854658648719904	135309608438935	496352411566631	272607940015562	640915786188924	377045680454261	AT4G15160
gene-AT5G12330	16344088242284	769134532582945	282360245768687	272394766653175	645067271714507	378102351661198	LRP1
gene-AT5G42380	208868179710004	-199008035820989	730700293737987	-272352478199973	645893696194077	378102351661198	CML37
gene-AT1G09300	654555027048829	305206617710414	112109393675542	272240003896299	648096369198343	378459616873145	AT1G09300
gene-AT1G70950	674750698963015	729562437965474	268255174398487	271965839839394	653493876971905	379920309880622	AT1G70950
gene-AT4G08810	306194498413344	-232858483842588	856252829466392	-271950615319663	653794785800373	379920309880622	SUB1
gene-AT1G24140	415933133591097	-124715355641338	459241584477014	-27156808062877	661396507220819	380090194999746	AT1G24140
gene-AT2G14260	274115410669571	-205522492009438	756696469274491	-271604930582654	660660781911332	380090194999746	PIP
gene-AT4G02540	284669656417477	-295252717831194	108686554238715	-271655238220831	659657556224965	380090194999746	AT4G02540
gene-AT5G15470	112379080247424	-328376407275288	120933935681902	-271533714191716	662083311860541	380090194999746	GAUT14
gene-AT5G23050	246131861817584	526851621302575	193971433664694	271612995454429	660499861436002	380090194999746	AAE17
gene-AT1G21680	164401824490951	571352822722769	210609035011435	271285998101529	667052855769975	382020366821325	AT1G21680
gene-AT1G19100	477078996176951	263473499694015	971562841439747	271185237285914	669083839856075	382262394756234	DMS11
gene-AT1G13540	181229330924779	-189256235767891	699369815285563	-270609671208951	680792162181753	385678650518128	AT1G13540
gene-AT1G21550	793622679801868	-775211120631134	286607380757706	-27047842193795	683487715217295	385678650518128	AT1G21550
gene-AT2G04700	819000765374554	-236277826285146	874775562486588	-270101082400514	691290887031272	385678650518128	AT2G04700
gene-AT2G37760	158544653743356	527680082487199	195130618316049	270424030344908	684607599142106	385678650518128	AKR4C8
gene-AT3G02410	699459615761118	-442093895706923	163606214254533	-270218278517911	688858811285445	385678650518128	ICME-LIKE2
gene-AT3G06880	112970862339354	-632389914121228	233823747875311	-270455811211467	683953053811037	385678650518128	AT3G06880
gene-AT5G10700	781250565812188	-365153638069163	134973934177076	-270536411563813	682295563619257	385678650518128	AT5G10700
gene-AT5G14390	111788725747784	242298078250978	896903870791063	270149439802588	690286431958626	385678650518128	AT5G14390
gene-AT5G46510	160867883421084	-269724207244441	997600489335967	-270372970069389	685660393663769	385678650518128	AT5G46510
gene-AT5G67190	508217880837885	391612623100302	144942947191976	270183979756954	689569788710038	385678650518128	DEAR2
gene-AT1G68862	393552136918226	-527815514661276	195605947231401	-269836128262948	696817719376882	387376169988681	AT1G68862
gene-AT5G27290	217769885623185	-29326753709427	108698486801313	-269799098151499	69759330481405	387376169988681	AT5G27290
gene-AT1G67460	657723605179497	-843800942824837	312887514272153	-269681883851361	700053439913435	387836133016844	AT1G67460
gene-AT1G20900	733271507069911	504783983956829	187296983497884	269509937923016	703676401171315	388034269759597	ESC
gene-AT5G64401	999481916244314	-585037077010219	217027560047905	-269568103185182	702448958516977	388034269759597	AT5G64401
gene-AT5G10110	402198548878827	306706358136647	113858763085862	269374398442531	706544123191858	388454965738688	AT5G10110
gene-AT5G23250	113279401274334	247294352561795	918219186497383	269319522177617	707708167479496	388454965738688	AT5G23250
gene-AT5G03975	485978149459824	-700239246317197	260079641567618	-269240315042169	70939135860515	388481668662871	AT5G03975
gene-AT1G14160	579618287218454	-507433365117786	188667453239244	-268956492710125	715452278854147	390003539255195	AT1G14160
gene-AT3G07835	497378887224625	-662521050788771	246304185181984	-268984893739934	714843699287831	390003539255195	AT3G07835
gene-AT5G02260	29970895729153	666179101905252	247766597315157	268873653318925	717230025598073	390077940924243	EXPA9
gene-AT2G09350	742647025932725	598131297469704	222627788523398	268668750400331	721644320374759	391582661240797	AT2G09350
gene-AT1G65180	215956783869293	106682936797202	397239481676461	268560759235135	723980610008007	391955516128936	AT1G65180
gene-AT5G39970	142887774117655	664466477949358	247501821997043	268469327857028	725963947758473	392136026053992	AT5G39970
gene-AT1G11950	398015640531439	364742153995059	135949921858736	268291551041904	729834260695959	392442779953865	AT1G11950
gene-AT2G47140	993274581235185	-131097438047775	488563072970952	-268332678625447	728937244918971	392442779953865	SDR5
gene-AT5G11000	173006359891503	-337859807564242	125996919442733	-268149260361721	732945346744469	393226005780492	AT5G11000
gene-AT3G57450	225278955157648	-727686424564467	271814386248667	-267714463022847	742525747501202	397468681100474	AT3G57450
gene-AT5G66510	224755017642662	161235964762962	602447734505647	267634776476117	744293704214062	397519740855182	GAMMA CA3
gene-AT1G61680	201519002540768	-598793267817208	223997222610764	-267321737670703	751275508811789	398561719150219	TPS14
gene-AT3G12020	291094839938375	-177899607449684	66539327601625	-267360091936575	75041693600433	398561719150219	AT3G12020
gene-AT4G11660	149602506357114	-337839339270661	126313443066393	-267461111873171	748159780717605	398561719150219	AT-HSFB2B
gene-AT1G36622	93987708049922	-803446961087463	300839653701598	-267068171101007	756973875002365	398913483086058	AT1G36622
gene-AT1G78790	584772020022088	-271407397455476	101605155645438	-267119710344798	755812512845297	398913483086058	AT1G78790
gene-AT5G49525	15240353759932	164276528394072	614845042311796	26718362691256	754374464823715	398913483086058	AT5G49525
gene-AT1G61750	538740097224327	172032228085595	644584303336166	266888640004435	761031851507431	399987874800098	AT1G61750
gene-AT5G66640	186538196817556	-111099547004938	416369445815521	-266829250132254	762378538664722	399987874800098	DAR3
gene-AT1G59920	644086820352016	-247737630765405	929643992815909	-266486561178117	770190944027715	403196655654333	AT1G59920
gene-AT1G77920	660587036277082	535569436924386	201047164507099	266389947969386	772406397649139	403467755009386	TGA7
gene-AT3G02845	318607753297902	402753317256274	151248195790474	266286361401766	774788101065804	403824315746293	AT3G02845
gene-AT2G30920	467040051717467	32092901276791	12055605474161	266207295399442	776610444183559	40388841196741	COQ3
gene-AT1G20880	875669162171566	288293010063809	108342342114684	266094496792989	779216917219068	40435913693331	AT1G20880
gene-AT2G31390	133366194949844	488412046390436	183720599508666	26584501013856	78500974266173	406477702698069	AT2G31390
gene-AT1G77450	38974342454199	788075287570271	296562796544341	26573639605278	787543682032313	406903275888304	NAC032
gene-AT1G30040	321582889290042	-742399902764708	279530902851441	-265587774085666	791022866720076	407814326970413	GA2OX2
gene-AT5G18500	540082796966799	-270700842500189	101970749616491	-265469111012998	793810601801662	408365726688747	AT5G18500
gene-AT1G10230	789891103816335	-336257184155448	127290995186875	-264164156829627	825053185941343	418030435629668	SK18
gene-AT1G75540	238573396334635	308304325563379	116696809946621	264192590786674	824360873479139	418030435629668	BBX21
gene-AT2G01180	961710856540089	-674670437375422	255462253025	-264097896807242	826668509891632	418030435629668	PAP1
gene-AT3G05495	204739954667196	-102797777259075	388851440747497	-264362598378097	820232348853714	418030435629668	AT3G05495
gene-AT4G14365	277671968812427	-781271838905055	295476641759008	-264410693939815	819067741875189	418030435629668	XBAT34
gene-AT4G28480	273990239634521	-464136194358619	17567328394612	-264204199940255	824078362274336	418030435629668	AT4G28480
gene-AT5G13750	125764009218341	59512838391497	225290439591158	26416051430987	825141911911507	418030435629668	ZIFL1
gene-AT5G37670	34818643273448	-752457359939907	284818746089143	-264188144309996	824469102379969	418030435629668	AT5G37670
gene-AT1G63830	427879011485071	-415781406367784	157900664594304	-263318338422485	845886613772277	419627609397575	AT1G63830
gene-AT1G71020	172088905763614	31530713991183	119542655738129	263761197176801	834920566087914	419627609397575	AT1G71020
gene-AT2G14110	237039956084943	-425054152694211	16131306884344	-263496414606519	841461709739165	419627609397575	AT2G14110
gene-AT2G25250	149264770437269	-290671782679832	110420418313813	-263240972202937	847815514357407	419627609397575	AT2G25250
gene-AT2G43060	108649477886871	464430925547425	176246847783354	263511620995522	841084816775597	419627609397575	IBH1
gene-AT3G18510	988427216863834	-502993170846264	191221191522979	-263042587926674	852779632848187	419627609397575	AT3G18510
gene-AT3G20050	449920490621769	215135825820942	817635417660228	263119504334318	850851897018906	419627609397575	TCP-1
gene-AT3G50450	136343129226015	-16292425991354	61823558157613	-263531030514584	840603967868507	419627609397575	HR1
gene-AT5G02580	290075262911689	170086776977	645992627815937	263295229160823	846462364207673	419627609397575	AT5G02580
gene-AT5G02195	482275453616307	-495786450976828	188003713889714	-263710987788073	836157424247125	419627609397575	AT5G02195
gene-AT5G47620	191308151248961	304439853626547	1157359221059	263046984969783	852669325754447	419627609397575	AT5G47620
gene-AT5G52950	739988036403898	837780928208218	318061196563473	263402432380974	843794428887211	419627609397575	AT5G52950
gene-ArthCr091	135385080615072	-249096962354372	944474891569311	-263741222321411	83541243053089	419627609397575	ArthCr091
gene-AT3G01165	864256353112446	-168815672316186	642345229354132	-262811436283146	85859645005042	419945603476006	AT3G01165
gene-AT3G59200	225063363602896	973096168330761	370369828374235	262736349934938	860493578881706	419945603476006	AT3G59200
gene-AT5G04020	171613750149006	-611837706879462	232838190314874	-262773776953024	859547481366989	419945603476006	AT5G04020
gene-AT5G48450	6552524585793	-328735784445025	125038583558793	-262907476307466	85617535676048	419945603476006	sks3
gene-AT1G05136	174963377468969	136345409225326	519381860695636	262514769080905	866113896515683	420100591397719	AT1G05136
gene-AT3G54490	132101521590157	-727141402000862	27697807032734	-262526705143662	865810308563848	420100591397719	RPB5E
gene-AT5G43620	118685560711014	-685235896947253	260925312876682	-262617639274848	863500563905754	420100591397719	AT5G43620
gene-AT1G04900	541690635069888	319378114413958	121696868277308	262437414318829	868083684665716	420198471149696	AT1G04900
gene-AT1G04990	950875448843088	452617187862011	17260569183057	262226107993182	87348488361754	421953561563782	AT1G04990
gene-AT4G15490	222341062389756	492696996207092	187971188348937	262113040054034	876387328812729	422496909612416	UGT84A3
gene-AT1G14810	348808383976414	273903178307452	104815806671854	261318580664994	897025196604079	424624739264147	AT1G14810
gene-AT1G24145	430795370339413	-972666541358807	371913834864712	-261530077716154	89148911590152	424624739264147	AT1G24145
gene-AT2G19240	370687045152218	906098212019629	346789406210415	261281975686954	897986467667699	424624739264147	AT2G19240
gene-AT2G07345	338080346707144	-241132236693837	923389857759403	-261138060665884	901774696048125	424624739264147	AT2G07345
gene-AT2G31865	687076542520709	-775898537460524	296967366887664	-261274006498508	898195865753686	424624739264147	PARG2
gene-AT3G02290	580505575139529	311502908012347	119325657577973	261052747862544	904027088263804	424624739264147	AT3G02290
gene-AT3G22840	31485453531012	140190342886039	53608074942251	261509750232699	892019873013994	424624739264147	ELIP1
gene-AT3G53440	417583435681978	-409535046315965	156617204813855	-261487904092472	892590597376156	424624739264147	AT3G53440
gene-AT4G31460	991441606395117	226121648112669	864636226776899	261522292392931	891692359850647	424624739264147	AT4G31460
gene-AT5G24600	322027232108391	186141224373715	712602557198376	261213242211108	89979394016537	424624739264147	AT5G24600
gene-AT5G56010	253810110613933	-587636509377834	225015866204742	-261153366333351	901371132918497	424624739264147	HSP81-3
gene-AT5G56030	338361714684203	-600845846989767	230143222294505	-261074752060648	90344566260557	424624739264147	HSP81-2
gene-AT5G57140	438074125990965	-27299943408225	104366863533126	-261576735029123	890271945090215	424624739264147	PAP28
gene-AT5G28630	10928503956469	-796042124836825	305219622498032	-260809615817528	910473738715339	426809257357938	AT5G28630
gene-AT1G08550	692128579377471	-255739982520523	984092245155243	-259873994312576	935666279945071	431110425656936	NPQ1
gene-AT1G10520	528778649920272	617719433371809	238322346417758	259194927650218	954338411967716	431110425656936	Pol{lambda}
gene-AT1G16720	899364706639231	-489363022156609	189055113599888	-258846752588923	964040364461531	431110425656936	HCF173
gene-AT1G30690	143740500197416	-346362105836108	133544527618071	-259360763045777	949748068035357	431110425656936	AT1G30690
gene-AT1G54410	949470676407424	-315474832711948	121430475661396	-259798729267632	937719640721943	431110425656936	AT1G54410
gene-AT1G69370	521943434297064	281680960029277	108562157696113	259465145136262	946868866578993	431110425656936	CM3
gene-AT1G72030	526016129107385	481282951364118	186023483541325	258721609875239	967548908655245	431110425656936	AT1G72030
gene-AT1G78600	542070997853066	-291605872562861	112615881800722	-258938497750138	961475375883167	431110425656936	LZF1
gene-AT2G04305	982927021426259	-358703079264195	138664938390685	-258683329345706	968624425888011	431110425656936	AT2G04305
gene-AT3G04220	132505245179746	-147787783395362	568728049688397	-25985668102063	936138260965854	431110425656936	AT3G04220
gene-AT3G09260	958165536050109	679229136506529	261568989777554	259674947356782	941105368855131	431110425656936	PYK10
gene-AT3G29000	344380072676621	-137500943377475	530943989249254	-258974479722238	960471063046292	431110425656936	AT3G29000
gene-AT3G50640	842725475377702	311963198699622	120538806457313	25880727366427	965145982538851	431110425656936	AT3G50640
gene-AT3G53360	114503093891429	604770041246808	233783802095573	258687743045419	968500365695679	431110425656936	AT3G53360
gene-AT3G54650	110198578264296	346442424779381	1338422529977	258843838190123	964121944379987	431110425656936	FBL17
gene-AT3G58620	263879072938448	-355871416333887	137566227917602	-258690975045883	968409529668072	431110425656936	TTL4
gene-AT4G05910	463671417422102	-400202515449379	154351243347146	-259280396303189	951970164470622	431110425656936	AT4G05910
gene-AT4G12310	13565664134722	522340951450682	201611804337508	259082524045198	957460996381248	431110425656936	CYP706A5
gene-AT4G17150	18206452482927	-228025948534061	8813680402844	-258718195023819	967644807939116	431110425656936	AT4G17150
gene-AT4G19450	181145847771793	367885758976334	141830908866618	259383347336725	949124457917729	431110425656936	AT4G19450
gene-AT4G23180	271621412964532	-605425634719791	233249301150689	-259561607144392	944215050901687	431110425656936	CRK10
gene-AT4G26530	301999808314275	-584780770482959	225896428607004	-258871188928937	963356583952723	431110425656936	FBA5
gene-AT5G04880	372270484853652	-29056260050777	111891901923659	-259681527896463	940925101449953	431110425656936	NA
gene-AT5G09500	117933821837555	-33299880197021	128634143479033	-258872794550451	963311670406856	431110425656936	AT5G09500
gene-AT5G51440	695189558005372	-760383937427598	29241170620792	-260038815575641	931183675135727	431110425656936	AT5G51440
gene-AT5G59960	229715243978542	40327366980038	155631531523537	259120800169849	956396660050359	431110425656936	AT5G59960
gene-DA397_mgp34	125986574836058	147750959047387	56769288562014	260265652062886	925045790976294	431110425656936	nad1
gene-AT2G45050	452922760680478	518789708767382	200606218874896	258610980096741	970660037482619	431208917959802	GATA2
gene-AT1G80720	222634109249161	413834919609629	160103805377315	258479127734877	974379631918831	432053744623411	AT1G80720
gene-AT1G73950	859307031077219	238062625350878	92142202495041	258364374743148	977627181716319	432131044136198	AT1G73950
gene-AT5G27350	317946065932904	550028048428935	212904872501489	258344509435822	978190355304726	432131044136198	SFP1
gene-AT1G67440	123231916733384	-251386496932043	975086472242339	-257809439560727	993468548149101	433116130823356	emb1688
gene-AT2G03710	140221955772556	550433117360814	213294641286479	258062328261459	986221359528713	433116130823356	SEP4
gene-AT2G20940	792022367068259	-367357948204753	142657659119108	-257510147350756	100210682116831	433116130823356	AT2G20940
gene-AT2G31085	159462808626843	170107033033138	66080412451896	257424290680645	100459716218632	433116130823356	CLE6
gene-AT2G09565	637236702907457	28216798807451	109631609722233	257378313416561	100593303409977	433116130823356	AT2G09565
gene-AT3G61570	794723264876051	-302416450218934	117277273423653	-257864496155605	991886729430209	433116130823356	GDAP1
gene-AT4G00490	706066281239432	301427363498408	116939890699495	257762651987591	994814557347961	433116130823356	BAM2
gene-AT4G19410	196028024983512	194193428988631	753247621640725	257808220576441	993503595928023	433116130823356	AT4G19410
gene-AT4G24413	37363251697011	-83684137046847	325015003096273	-257477766409629	100304540959447	433116130823356	AT4G24413
gene-AT5G01530	161894654048474	-204346777472191	792272486190759	-257924869327078	990154740897627	433116130823356	LHCB4.1
gene-AT5G19530	968048550943925	479881881624807	186414219601341	257427723406007	100449748757606	433116130823356	ACL5
gene-AT5G51370	223823130715978	-357787641922465	138991635660131	-257416671314917	100481843399611	433116130823356	AT5G51370
gene-AT5G55860	102644314129454	-314387657156057	121993155361501	-257709259363311	996352568598846	433116130823356	AT5G55860
gene-AT5G65470	128175662550752	-402216714180753	156157780949704	-257570715807174	100035329401625	433116130823356	AT5G65470
gene-AT4G18195	110952489170783	-959928267076348	373128857944972	-257264547256732	100924531861488	433331703598589	PUP8
gene-AT5G04870	32534083726	-347976144475144	135307937788531	-257173488978146	101190346066907	433331703598589	CPK1
gene-AT5G56170	295516403452032	-284503317444865	1106185178766	-257193210419111	101132723084278	433331703598589	LLG1
gene-AT1G08380	883627254044962	-346813189510835	134893631409514	-257101232939582	101401716824737	433455863988044	PSAO
gene-AT1G04778	791941162502537	199525391886493	776284189837481	257026221193897	101621564668227	433615749994569	AT1G04778
gene-AT2G05310	542755608167114	-294300017976886	114591210207505	-256825996901472	102210470736159	434568203575364	AT2G05310
gene-AT3G01970	22145175835082	83980488283379	326987327077799	25683101860213	102195663686923	434568203575364	WRKY45
gene-AT4G05185	166225821292667	-200636126641951	781578255827688	-256706382433168	10256373244448	435291469465706	AT4G05185
gene-AT1G13195	490929402535076	333946530848459	130228851046319	256430528385514	103382568511027	437984582139317	AT1G13195
gene-AT1G79710	618770354162974	459278271310158	179461201792319	255920648431663	104911406998447	442393905945016	AT1G79710
gene-AT3G29010	12779643649776	-413206477903771	16146531862432	-255910359837195	104942462547983	442393905945016	AT3G29010
gene-AT5G46910	555180948533571	-774320310358512	302590211485677	-255897342665747	104981765874106	442393905945016	AT5G46910
gene-AT1G69800	608843244084671	289061188551128	113007280560256	255789881074962	105306730035019	442977885441115	AT1G69800
gene-AT4G09030	727398581309561	-544000824549164	212726884929198	-255727349521535	105496237182777	442991001611847	AGP10
gene-AT1G62975	579941501827772	699493647831633	273694478926178	255574628533264	105960346727585	44415512533942	AT1G62975
gene-AT1G26900	305575400898857	280988923169214	110065180489152	255293201646916	106820343892516	445465621930544	AT1G26900
gene-AT2G27110	96864031005056	207302748309192	812060701115438	25527986765576	106861244078065	445465621930544	FRS3
gene-AT2G29640	276993871328034	30502627974384	119540186356393	255166307700446	107210138319633	445465621930544	JOSL
gene-AT2G43700	85972040455332	52962072920756	207525473296879	255207575626102	107083232441778	445465621930544	AT2G43700
gene-AT4G11290	188664037542173	10093842889534	395545989160475	255187593001704	107144665715545	445465621930544	AT4G11290
gene-AT1G07300	221310641609142	-522474216234304	204857259980416	-255043055971876	107589954760233	446263604674775	AT1G07300
gene-AT2G42760	538211344341088	-566213307639683	222357260557465	-254641249950709	108836493300052	450647549871487	AT2G42760
gene-AT1G72330	936783679807952	342358942224619	134624043607237	254307427596993	10988186824339	451370658636737	ALAAT2
gene-AT2G41120	120105771999163	-35155780235978	138248578625443	-25429397239031	10992419005871	451370658636737	AT2G41120
gene-AT3G15518	11419570484785	-68980441233654	271174158529958	-254376897885841	109663587659232	451370658636737	AT3G15518
gene-AT3G61450	416113945583501	790744750589725	310935867176876	254311204998396	109869989462029	451370658636737	SYP73
gene-AT5G12110	441051434373113	-256839193327638	101005506920913	-254282366533483	10996070658925	451370658636737	AT5G12110
gene-AT2G32200	160069653092186	-872112884998033	343152626527668	-254147227087512	110386701875723	452338059220742	AT2G32200
gene-AT3G53830	915902295109369	-479310727292791	188793035202454	-253881572897431	111228390458914	455002608612221	AT3G53830
gene-AT5G41340	180066062927424	-237026665868165	934083506859117	-253753186013501	111637206115643	455890288273279	UBC4
gene-AT1G51170	24220644354874	692349373523978	273061290467893	253550905123766	112284026746143	456180250200956	UCN
gene-AT1G70790	428615197251309	29038066258182	114482520899061	253646286176601	111978619351775	456180250200956	AT1G70790
gene-AT1G74730	380158220761652	-29195222604126	115137822393047	-253567611383702	112230480405296	456180250200956	AT1G74730
gene-AT1G64760	652105130100266	-310839207446195	122685036665424	-253363585238099	112885973289871	457843161634873	AT1G64760
gene-AT1G50240	260514277025371	-327508198925385	129438050916143	-25302312311359	113987377942513	46137007950374	FU
gene-AT2G08680	150319362749541	-292803040399704	115743862920286	-25297500274495	114143815689064	46137007950374	AT2G08680
gene-AT1G49950	234239417213622	-249317716266193	98613195532852	-252823889256419	11463632038308	462574096187549	TRB1
gene-AT3G13480	209636167930208	-274537655148876	108650206311947	-25268028885343	11510608550687	463682429532504	AT3G13480
gene-AT3G16470	331770633297875	497602898927476	197033663774748	252547148235716	115543158641272	464655541696635	JR1
gene-AT4G25640	467405823794093	340318357241472	134803788373516	252454594449908	115847860707606	465093936729336	DTX35
gene-AT1G60730	37362537497781	60998046013098	241982098919493	252076687843723	117099402408993	467303070283341	AT1G60730
gene-AT1G64620	185657919933611	515155967453708	204385531413026	252051093779565	117184596242215	467303070283341	AT1G64620
gene-AT1G76360	1874596427143	-38618677225977	153199807022019	-252080456083254	117086863877331	467303070283341	AT1G76360
gene-AT4G25420	246678249357224	117820482589129	467195116940937	252186887912238	116733211539089	467303070283341	GA20OX1
gene-AT5G64390	195694169628409	-299811509591704	119114098238445	-251701111812588	118355094306352	471180155172371	HEN4
gene-AT1G07993	354676009411261	-343829380281717	13674876538589	-251431432899206	119264083331283	472349592370642	AT1G07993
gene-AT1G67920	390695132167049	-860178690907578	342344512026953	-25126113043689	119841294315436	472349592370642	AT1G67920
gene-AT2G17580	451798232249685	302042678168707	120159325203006	251368487346625	119477138689923	472349592370642	AT2G17580
gene-AT2G28360	153374781426135	-163275601160344	649457047069247	-251403232742096	119359492304992	472349592370642	AT2G28360
gene-AT5G02030	629308455459589	245440938799921	976726823449447	251289237591645	119745859628478	472349592370642	RPL
gene-AT5G12200	213764080627332	281402515926287	111968407800972	251323137885904	119630844628602	472349592370642	PYD2
gene-AT3G47420	343802109956305	134135814873437	53401559903427	251183327071368	120105818648939	472608442355849	G3Pp1
gene-AT1G22920	120686009095311	-191871380961851	765022585546479	-250804858035389	121399975308584	476300093933534	CSN5A
gene-AT1G72340	171845178787032	-23649109440867	94297772806807	-250791813390102	121444800321337	476300093933534	AT1G72340
gene-AT3G51430	203042822187877	453522060216041	180965261369556	250612773293482	122061515521411	477930154760689	YLS2
gene-AT3G17380	167616153054006	-569690212300249	227520529252578	-250390685258918	122830367107027	479361138757422	AT3G17380
gene-AT4G21323	105013682827803	-716706000095449	286221354425529	-250402700222679	122788662712702	479361138757422	AT4G21323
gene-AT5G39050	446927204026803	657980561795262	262876303320307	250300446820242	123143989400857	479797245260685	PMAT1
gene-AT3G16040	313390477813158	-997497678743242	398704011321197	-250185012043848	12354621519493	480293755009863	AT3G16040
gene-AT5G55790	144330743165081	-401934789963288	16067882424796	-250147953126057	123675591393965	480293755009863	AT5G55790
gene-AT3G60080	451463108614618	304706813559016	121861992915134	250042532761807	124044280359277	480939708205374	AT3G60080
gene-AT1G22600	812209380355079	-181623088955965	726914426330642	-249854841749078	124703106285969	480986522129422	AT1G22600
gene-AT1G49570	285554860619172	48031614746256	192231491767246	249863403257634	124672986684005	480986522129422	AT1G49570
gene-AT3G56500	857953720487531	-372040341609406	148838685498393	-249962125346386	124326145054522	480986522129422	AT3G56500
gene-AT5G56985	10024363935984	-549150114796651	219828336614847	-249808611234137	12486585776659	480986522129422	AT5G56985
gene-AT1G09543	450264022531652	417714045668541	167390632943551	2495444567734	125799408943436	482788855972748	AT1G09543
gene-AT2G25950	121932475378594	-208424315038012	835335795357349	-249509617804478	125922993834843	482788855972748	AT2G25950
gene-AT5G49000	215837744048466	-390232930883283	156403515800088	-249503937866762	125943152565786	482788855972748	AT5G49000
gene-AT3G21305	154626941860449	-185309054479822	743090662499226	-249376104197803	126397604858647	483750704456595	AT3G21305
gene-AT1G47270	108263232072969	291323611669491	116905919869131	249194918440066	127044212077619	483887786610381	TLP6
gene-AT2G07140	712055665091106	194434655940298	780236668456455	249199587510991	127027512634116	483887786610381	AT2G07140
gene-AT5G35735	872296358575497	-699406763377267	280662335147407	-249198654678737	127030848855514	483887786610381	AT5G35735
gene-AT1G62740	473074061834285	-408514055411018	164000865749257	-249092621276524	127410577077226	484276642127602	Hop2
gene-AT4G01070	130495395184069	622290471910887	249862975702764	24905269384575	127553825881213	484276642127602	GT72B1
gene-AT5G09950	471763821893811	892857484555173	358671678785812	248934481690248	127978775125564	485115079491112	MEF7
gene-AT4G22760	154677289649347	498432742371961	2003958527235	24872408066233	128738225210412	486442193732252	AT4G22760
gene-AT5G56960	238680793090654	-178333465916819	716875101988661	-248765043481229	12859005661098	486442193732252	AT5G56960
gene-AT1G61470	340130193802609	-974542508400125	393193207014347	-247853343093124	131923747567744	491235022775145	AT1G61470
gene-AT1G69900	118371066712981	-62684276713805	252689165264428	-248068715760759	131129403987671	491235022775145	AT1G69900
gene-AT3G01055	59761789589527	-130702241954605	526381652512257	-248303187109209	130269431764795	491235022775145	AT3G01055
gene-AT3G02730	930982064274518	-35490194257484	143096913047884	-248015093418598	131326778970591	491235022775145	TRXF1
rna-NR_141733.1	119171037988397	173987483335507	702092234062817	247812858331574	132073538752606	491235022775145	NA
gene-AT4G10970	242029296220617	-350063555197949	141258145566696	-247818314330528	132053343121054	491235022775145	AT4G10970
gene-AT5G18400	258784915876352	-437635637560574	176381421849177	-248118896521196	130944934559245	491235022775145	AT5G18400
gene-AT5G23230	161838490177165	433971482150121	174914299056829	24810520608674	130995239168659	491235022775145	NIC2
gene-AT5G35320	138891561037597	-448602745676589	180959126201542	-247902802745058	13174095369148	491235022775145	AT5G35320
gene-AT5G67030	739826376077684	-458541013928211	184931940232666	-247951226462727	131562205442915	491235022775145	ABA1
gene-AT1G56540	15397304458157	-655233032416612	264555082519689	-247673575641038	132590025579272	492242387672314	AT1G56540
gene-AT1G72890	443126459010659	36357322779046	146822211774457	247628218779981	132758602473158	492242387672314	AT1G72890
gene-AT2G17450	217539639585694	310174925520159	12530913778748	247527778896864	133132579789504	492860128326658	RHA3A
gene-AT3G11420	777498009692711	-441286232941174	178443992150516	-247296772294218	133996244441578	494894022213458	AT3G11420
gene-AT4G05110	519156074129674	201620322525724	815386859701207	247269526270765	134098434933086	494894022213458	ENT6
gene-AT4G21990	306064151703546	813528603439044	32917934820756	247138408854885	13459117527561	495942397329522	APR3
gene-AT2G17780	505265889081647	-419454081834857	169770340542536	-247071473435469	134843335474894	496102407775821	MCA2
gene-AT5G44150	325434587777505	-25507345723136	103330882187398	-246851136689964	135676342930426	498395617067611	AT5G44150
gene-AT1G47440	136868965390554	139002418439564	563248004558864	24678723637633	135918774054965	498515664037707	NA
gene-AT2G38000	131147781446376	-240395151483658	974339606574675	-246726243972341	136150529755702	498596246641566	AT2G38000
gene-AT5G65610	605515324669144	-323683074445236	1312242382982	-246664090904977	136387054730555	498694019966325	AT5G65610
gene-AT1G59860	216958306329341	-11027721187827	447205760867475	-246591662111772	136663142104372	498935929092873	AT1G59860
gene-AT1G68370	176619656899046	-221238768429604	897830355822608	-246414890067847	137339043535352	500057492751837	ARG1
gene-AT2G24600	155413868889182	-730097244372939	296377027373173	-246340700169606	137623592700709	500057492751837	AT2G24600
gene-AT2G41835	546614638529439	-673956492838478	273523509679239	-246398012963794	137403728564469	500057492751837	AT2G41835
gene-AT2G43500	30398524210328	400107265134033	162452620969415	246291665069142	137811948395865	500057492751837	AT2G43500
gene-AT1G04160	505240400746934	-376347825875282	152955442232675	-246050627804915	138741144618999	5026617049024	XIB
gene-AT1G21440	109278654513238	416936702837797	169579671752134	245864789411324	139461321812031	504501862329761	AT1G21440
gene-AT4G09035	713478803026617	-529469710063503	215513968517833	-245677676349638	140189770847598	506366304518978	AT4G09035
gene-AT4G29880	110434559436209	-554608407487894	22586109879348	-24555286875453	140677523962994	50646228266401	PIRL7
gene-AT4G30150	656541820469978	355178748118141	144671306026204	245507390424614	140855627063117	50646228266401	AT4G30150
gene-AT5G43900	34703280024548	-193398922186906	78753025110053	-245576499336554	14058505991819	50646228266401	MYA2
gene-AT1G79490	369322826461033	332122133656832	135347240470915	245385227287439	141335030245707	507418378225033	EMB2217
gene-AT1G52150	13737260971782	339114149874842	138263588492294	245266417263387	14180265536869	507563811769225	ATHB-15
gene-AT3G10910	335904636543776	100176137561531	408359423332737	245313642437747	141616618281332	507563811769225	AT3G10910
gene-AT1G08935	97578982516257	-239331579918444	97843701001885	-244606017012616	144426895046861	508761722431514	AT1G08935
gene-AT1G21410	348962124018466	530576465269859	217018858964946	24448403599595	144916271029274	508761722431514	SKP2A
gene-AT1G57990	738877645480602	-617602381024832	252140348305558	-244943891437949	143078976855712	508761722431514	PUP18
gene-AT1G65240	284293392650516	-421025002539062	171871695262079	-244964711552452	142996281130188	508761722431514	AT1G65240
gene-AT1G74250	293342436483438	-342457413064844	140001427498733	-244609943757855	144411165568891	508761722431514	AT1G74250
gene-AT1G79040	277295321674669	-250613720849487	102524397829114	-244443006890133	145081204125666	508761722431514	PSBR
gene-AT2G26500	453440465566733	-233985295629293	954751625801099	-245074519179755	142560831782513	508761722431514	AT2G26500
gene-AT3G47070	133998561046257	-377691825080639	154307395257758	-2447658613184	143787821735777	508761722431514	AT3G47070
gene-AT3G61640	748512841364913	-348365852040829	14236270900701	-244703022631914	144038758876308	508761722431514	AGP20
gene-AT4G04180	318430081306584	316513536384814	129453893550651	244499047269655	144855968464245	508761722431514	AT4G04180
gene-AT4G04330	488963050543801	-309578020777714	126490383941343	-244744312675399	143873829627581	508761722431514	RbcX1
gene-AT4G30430	203186182383127	-161686060368639	660316849184876	-244861327661457	143407328660829	508761722431514	TET9
gene-AT5G04075	186037295604574	113634955329085	464898061016021	24442983281268	145134197756792	508761722431514	AT5G04075
gene-AT5G37360	297866133359031	-328956281179702	134346255683698	-244857052029935	143424350709885	508761722431514	AT5G37360
gene-AT3G05120	181753216809747	315618374425	129262876136004	244167841424882	146191626784695	510210924198508	GID1A
gene-AT4G04865	18764992211843	-143100218605388	586046066759155	-244179129802432	146145925886901	510210924198508	AT4G04865
gene-AT4G38560	302854012497263	-909482390768839	372373152444479	-244239517483593	145901660728279	510210924198508	AT4G38560
gene-AT4G30960	710800929566709	365754522749677	14986599051635	244054385847985	146651650791398	511065950785799	SIP3
gene-AT5G51020	40184579855402	-248287994914558	101797058214363	-243904882193859	147259785877622	512433869832127	CRL
gene-AT1G12210	216193111744841	512735582204384	210556940151284	243513978611194	148860377482276	514239039479833	RFL1
gene-AT1G14860	336404784048807	825274693259703	338848792061748	243552496745898	148701983397868	514239039479833	NUDT18
gene-AT3G62310	206869660407277	179229451716273	735416715354139	243711419626851	148050030798213	514239039479833	AT3G62310
gene-AT5G26680	421163592532917	360923181911696	148195552764342	243545217909225	148731904009375	514239039479833	AT5G26680
gene-AT5G44020	221602164691022	464680689142257	190757447975028	243597665032239	148516431784092	514239039479833	AT5G44020
gene-AT1G09235	927645544176829	150704436982802	619533302204188	243254779761834	149930125000455	517182769359334	AT1G09235
gene-AT1G66080	794747956592274	-56547144827254	232551871873972	-24315927612872	150325984911181	517528532635276	AT1G66080
gene-AT2G47510	55977618691264	269473947442303	110837347698784	24312558270037	150465862772321	517528532635276	FUM1
gene-AT1G22650	833499968080473	-588841433726142	242280257475435	-243041442939628	150815668697949	517982080627768	A/N-InvD
gene-AT2G07705	683986877155659	208151205386854	857399172566431	242770476164329	151947068927944	521114861069328	AT2G07705
gene-AT1G25530	110450545254439	860866041851995	355237709820382	242335207680309	153780146702778	522874498810432	AT1G25530
gene-AT1G80680	159620273870809	281946540842931	116294493327625	242441867001072	153329173126032	522874498810432	SAR3
gene-AT2G47220	354371540577474	35814465628173	147784259568645	242342897225381	153747595001277	522874498810432	DUF5
gene-AT3G29035	151569493083335	535086630368232	220738250324125	242407751978883	15347329038475	522874498810432	NAC3
gene-AT3G47030	369529478790409	-108570577351236	44766903260371	-242524207492694	1529818203912	522874498810432	AT3G47030
gene-AT5G03710	194619733882032	-128605983243724	530579372786545	-242387830812757	153557501520719	522874498810432	AT5G03710
gene-AT4G24180	242434259836638	108899849958145	449493324538443	242272452143684	154046032908965	523030294878196	TLP1
gene-AT3G46230	259072365738862	-102464172350936	42307659634155	-242188230776578	154403502649312	523496155130698	HSP17.4
gene-AT4G34390	17967213564961	-531657889733134	219634037008402	-242065345141744	154926389028192	523774607117074	XLG2
gene-AT5G39090	539375482712262	100768961406563	416272711722011	242074386739664	154887863397386	523774607117074	AT5G39090
gene-AT2G39330	654504049954755	171414633719406	708521310413272	241932925940395	155491585137087	523902418535554	JAL23
gene-AT3G08510	124602740209998	-236257321703724	97666698775518	-241901615049721	155625492273363	523902418535554	PLC2
gene-AT5G22140	151343385374607	922267514943394	38123531473459	241915551707339	155565876910377	523902418535554	AT5G22140
gene-AT5G20960	309721511537589	554108446912698	229221019977685	241735442485441	156337861348159	525556145779588	AO1
gene-AT5G10310	141075318692085	-557126513778532	230543996515281	-24165735052728	156673625382739	525940968145701	AT5G10310
gene-AT5G44582	234302188850584	-567071773761908	234731867718733	-241582780929175	156994836640121	526275921357653	AT5G44582
gene-AT3G28840	660244895307969	-211370343666775	875312594284338	-241479838228071	157439217907792	52655447250295	AT3G28840
gene-AT5G64040	707523356270363	-355406568351568	14719010301896	-24146091419325	157521029136869	52655447250295	PSAN
gene-AT4G29780	950281010460877	-738131056796227	305789551580388	-241385309923574	157848250127619	526907213593136	AT4G29780
gene-AT4G32205	285672191756399	-801900208882753	332548764069225	-241137630184013	158924418015097	529755489896888	NA
gene-AT5G09590	523033899855407	-437210765117063	181409400673687	-241007777708005	159491200580783	530900191064913	MTHSC70-2
gene-AT1G04200	162877492569408	-238587563314629	990943026240934	-240768194534546	160541603944446	531085020961309	AT1G04200
gene-AT1G28380	380025834431022	-528610606940947	219562080289181	-240756785618319	160591775346262	531085020961309	NSL1
gene-AT1G54780	148624183580156	-322479633265371	134121900186198	-240437715852282	162000498196278	531085020961309	TLP18.3
gene-AT1G64930	114410354366809	212493862465901	884637194224663	24020453113792	163036888093173	531085020961309	CYP89A7
gene-AT3G02400	638788875732609	-420964343878673	17502245079897	-240520197241548	161635298168397	531085020961309	AT3G02400
gene-AT3G16450	119764843219047	673384876800114	280186333997919	240334661291909	162457808253178	531085020961309	JAL33
gene-AT3G56080	638725826762436	-944174824292117	392044549213745	-240833554805361	160254443686307	531085020961309	AT3G56080
gene-AT3G62499	121619790477879	146609240276283	609901655946365	24038177113783	162248615248224	531085020961309	AT3G62499
gene-AT4G27390	108441220418674	-196690887204596	819240636626129	-240089270979801	163551310232263	531085020961309	AT4G27390
gene-AT4G36920	173045539687572	438383876897498	182039884597534	240817487808623	160324992123686	531085020961309	AP2
gene-AT5G07360	148155864136274	289364848532119	120341187874047	240453708031351	161929633553806	531085020961309	AT5G07360
gene-AT5G02315	158239541528822	-128834901964784	536346068325983	-240208532462812	163019055186022	531085020961309	AT5G02315
gene-AT5G15860	486183320040666	272110343285938	113058874399344	240680216154282	160928851025454	531085020961309	PCME
gene-AT5G16450	466041992551334	377361708248358	157195885238186	240058260861327	163689955931382	531085020961309	AT5G16450
gene-AT5G22690	921651894323706	-483436839222648	200949192640607	-240576651674966	161385754107589	531085020961309	AT5G22690
gene-AT5G27000	158745803522981	490735525217899	204417405087623	24006543132056	16365788775852	531085020961309	ATK4
gene-AT5G54500	143478854070136	566608975845045	235921831578522	240168098074663	1631993400434	531085020961309	FQR1
gene-AT5G58070	105556264355085	-431172905353069	179628904573446	-24003536979583	1637923677219	531085020961309	TIL
gene-AT5G63600	534450590434074	146562250712749	608803533354611	240738173619273	160673652326178	531085020961309	FLS5
gene-AT5G40280	675847835365219	232671337745685	969608031236584	239964326047248	164110567191118	531391805235871	ERA1
gene-AT5G53320	22469695923212	-457963154555	190937048224665	-239850337487223	164622247888063	53232339667423	AT5G53320
gene-AT1G35660	117421037789376	-296030875006423	123484715027683	-2397307836359	165160415672246	532639504687412	AT1G35660
gene-AT3G06010	105571862429854	202556605295476	845086801655267	239687337322899	165356370307345	532639504687412	ATCHR12
gene-AT5G66740	800188957858595	-156858128401006	65444985536328	-239679369038802	165392331577107	532639504687412	AT5G66740
gene-AT5G22050	32254735905246	-293404260379989	122457159362444	-239597473849268	165762326975044	533108690827587	AT5G22050
gene-AT1G48760	172075344228289	-166753660324782	697791398491466	-23897351083043	168605284749795	534211856417477	delta-ADR
gene-AT1G49600	378344544562659	254366098320077	106221858948629	239466811104382	166354155147442	534211856417477	RBP47A
gene-AT1G68560	142257973574948	32492547918719	135969583005321	238969240035453	168624890304064	534211856417477	XYL1
gene-AT1G74710	384418701844437	-477185076266221	199519214971019	-23916747884936	167716959638768	534211856417477	EDS16
gene-AT1G80840	288231631220079	-115735924532362	484172865213798	-239038436161135	168307484190317	534211856417477	WRKY40
gene-AT2G38465	750688826859222	-293315367040273	122660228224155	-239128339549683	167895876244725	534211856417477	AT2G38465
gene-AT3G27050	115480093016196	-316338207576007	132296640914458	-239112803915066	167966940384021	534211856417477	AT3G27050
gene-AT3G49110	713187659426395	716033864732131	299680460936671	238932449080638	168793866115327	534211856417477	PRXCA
gene-AT3G53232	764747165570656	879801339715503	368224713812742	238930551566107	168802585168311	534211856417477	RTFL1
gene-AT4G39220	153734583977046	-226041949672665	9447976907335	-239249049706266	167344614457101	534211856417477	ATRER1A
gene-AT5G06060	237437802590821	-205001339918659	856967640603841	-239217130502395	167490229014693	534211856417477	AT5G06060
gene-AT5G62230	128863264211158	-548960528698071	229646970507982	-239045404119098	168275550899598	534211856417477	ERL1
gene-AT1G35510	109528157829142	229572884087924	961521370181562	238760043413881	169587683290057	534513913110691	AT1G35510
gene-AT1G74560	273883889340197	278747708945618	116799820548751	238654227066445	170076520364041	534513913110691	NRP1
gene-AT2G40950	174557915948181	-218179287451758	914156455534347	-238667337665112	170015886633586	534513913110691	BZIP17
gene-AT3G02840	33396787638496	-166645687534936	698400944733053	-238610340939089	170279622459757	534513913110691	AT3G02840
gene-AT3G16250	284219910788355	-350667889892467	146947544904051	-238634738757586	170166684714359	534513913110691	PnsB3
gene-AT3G53810	96639082240332	-466976665921147	195740922404377	-238568746987116	170472312928811	534513913110691	AT3G53810
gene-AT5G57015	103163208736327	-248307812909683	104048569670963	-238646060868416	170114296882958	534513913110691	ckl12
gene-AT1G51110	640862772996846	-24557439484964	103078923834203	-238239191597143	172005804929296	536674639749607	AT1G51110
gene-AT1G08857	240221879288508	-457472175990381	192015467902288	-238247564630146	171966694089593	536674639749607	AT1G08857
gene-AT2G04160	123792846392681	388650234446113	16312821627618	238248319829672	171963166899866	536674639749607	AIR3
gene-AT3G17810	268563771446568	402788861507537	169136493312885	238144266573164	172449750238469	536674639749607	PYD1
gene-AT4G18700	267055169154773	285570819618099	119883155200738	238207627368436	172153313117561	536674639749607	CIPK12
gene-AT4G39630	949783555658965	-561019931188234	235593913865029	-23813006116518	172516272465477	536674639749607	AT4G39630
gene-AT5G65630	606151242887539	-292516846249295	12292618025247	-237961389224422	173307864912123	538432421616527	GTE7
gene-AT2G22770	24123356946363	588441670054007	247413634927467	237837203364527	173892714492984	538840696917178	NAI1
gene-AT4G16820	164495649470518	-172810738148524	726451955149968	-237883230850207	173675747884624	538840696917178	PLA-I{beta]2
gene-AT2G31725	395894583763792	-4769626809838	20084412046292	-237479035923213	175589197922015	541977722988639	AT2G31725
gene-AT4G09570	233091140327284	-537525892170521	226286343491955	-237542347397395	175288267507314	541977722988639	CPK4
gene-AT4G30290	19777183883629	-898927741334806	378465498657773	-237519072286074	175398845550398	541977722988639	XTH19
gene-AT1G68440	245952776352539	470099027791536	198024603548009	237394252718484	175992896471445	54251921795549	AT1G68440
gene-AT1G51540	156439564783646	-247977698559472	104544480647976	-237198269121892	176929195375104	542755299379034	AT1G51540
gene-AT2G47200	13998656274139	169040969746755	712778032389638	237157939870892	177122406449108	542755299379034	AT2G47200
gene-AT3G02700	215573435404381	227522343952317	959358910930284	23716081787544	177108612259332	542755299379034	AT3G02700
gene-AT3G08910	616258436095113	-194785396427312	821438872758068	-237127074073447	177270404501342	542755299379034	AT3G08910
gene-AT3G56710	468560763386037	-666157932994792	281000183278108	-237066725446043	17756008254531	542755299379034	SIB1
gene-AT4G12300	113303073788413	274280905091018	115651973524578	237160592017679	177109694754786	542755299379034	CYP706A4
gene-AT4G23200	671906865022172	-608621527046597	256754385735345	-237044257414923	177668036738709	542755299379034	CRK12
gene-AT3G07090	528717753151369	-61349239612543	259011378424561	-236859245279881	178559170272587	544777381241154	AT3G07090
gene-AT3G16730	176508192508641	344222686698559	145482551028382	23660754108677	179777821088924	547090841718367	HEB2
gene-AT3G24320	265884298533909	424243267988518	179300889726172	236609683664382	179767416919241	547090841718367	MSH1
gene-AT3G58520	205075525250791	385110438095174	16286247749554	236463575906071	180478112939904	54851960489037	AT3G58520
gene-AT1G16825	231019497859342	-34323748647806	145646713633804	-235664422433212	184409051219802	551301876772456	AT1G16825
gene-AT1G18290	550246483834834	128641125636495	545410564859704	235861081403118	183434821702727	551301876772456	AT1G18290
gene-AT1G49210	132928432058075	67212262306351	285096925134998	235752322739099	183973043295024	551301876772456	AT1G49210
gene-AT2G27580	223432759303044	-401332002825069	170233531821087	-235753789827296	18396577382584	551301876772456	AT2G27580
gene-AT2G33580	377732397496478	-564780755251917	239386347587131	-235928556889131	183101594350419	551301876772456	LYK5
gene-AT2G36080	103591041719176	475700924586044	201769422306967	235764626347755	183912086305466	551301876772456	ABS2
gene-AT2G37260	773368780397265	576125995998623	244388307280313	235742046094622	184023971448356	551301876772456	TTG2
gene-AT3G07080	110836771669769	-299017737460601	12686730306631	-235693303344135	184265694884824	551301876772456	AT3G07080
gene-AT3G12530	186016385987356	405819684575721	172009899038111	235928098815875	183103854755143	551301876772456	PSF2
gene-AT3G47800	106637814710736	303617812681873	128777536824458	235769234424593	183889260603991	551301876772456	AT3G47800
gene-AT3G62100	103943042134986	653605807156885	277202846752633	235786109274751	183805693690609	551301876772456	IAA30
gene-AT4G02940	17915680755793	619732481131019	262533393618279	236058534341008	182461194681136	551301876772456	AT4G02940
gene-AT5G02540	157778480222867	653691547782745	276818289852922	236144637744154	182038043310931	551301876772456	AT5G02540
gene-AT5G13830	688346933538229	637085758117952	270464474346223	235552473077264	184965657776155	552271204568578	AT5G13830
gene-AT3G16430	281425437154733	948668757024884	402940392511831	235436499952541	185543820240867	553302380886411	JAL31
gene-AT2G06530	507698635668085	-37014314947442	157280066349129	-23534015343863	186025339873556	554043139445465	VPS2.1
gene-AT1G29071	161075390678536	-118971716492294	505800072731674	-235214905861448	186652935296456	555216559848671	SNOR105
gene-AT1G26390	183221736621861	24646612656925	10480994065615	235155296364331	186952278939154	55541185169336	AT1G26390
gene-AT1G69310	359975860745968	411720945859969	17515757741284	235057456229574	187444517497594	555485517127846	WRKY57
gene-AT2G47950	147250969705682	210994692678319	897518178506779	235086817995548	187296678072646	555485517127846	AT2G47950
gene-AT1G42990	362414051325235	-498616242457574	212312419550916	-234850247344102	188490740075492	555947636945504	BZIP60
gene-AT2G30100	517131595726483	310716823288813	132362662401137	234746580079478	189016082702673	555947636945504	AT2G30100
gene-AT2G36790	46427171948306	487763860443879	207821837872178	234702890436318	189237866911648	555947636945504	UGT73C6
gene-AT2G38185	425033726905271	-2287436696705	97393288434536	-234865947486979	188411289721009	555947636945504	APD1
gene-AT4G28510	101860352931534	287586743409526	122466716827155	234828491250741	188600884917644	555947636945504	PHB1
gene-AT5G14000	10172198116572	537640044881603	22885353177425	234927571671453	18809972442933	555947636945504	NAC084
gene-AT5G63700	519261577393014	-336746892868603	143451369059538	-234746377867499	189017108678959	555947636945504	AT5G63700
gene-AT2G44910	160582527444392	-695391552718728	29656724962986	-234480224497692	19037173758955	55725275576519	HB4
gene-AT4G12830	902173272398184	-582598906059524	248407923258309	-234533141462523	190101734432582	55725275576519	AT4G12830
gene-AT5G00560	170375493622376	708488971298452	30215644937459	234477527375271	190385508344063	55725275576519	AT5G00560
gene-AT1G14185	132369384810326	119101016869827	508197993649343	234359478703504	190989085800703	557645897079277	AT1G14185
gene-AT5G46270	104285167432809	354836946736442	151381978331325	234398407688808	190789859073732	557645897079277	AT5G46270
gene-AT1G54790	158034677772842	-387497291793286	165511192530626	-234121503125285	1922109311408	55983789220875	AT1G54790
gene-AT5G57150	114120781742292	-256222218399769	10942718400021	-234148599126225	192071467505424	55983789220875	AT5G57150
gene-AT1G18730	498402434935582	-265744844431645	113566938189509	-233998423016562	19284554151979	560293996346988	PnsB4
gene-AT2G37890	167234343176367	390231449180222	16674633493497	234027002352052	19269802129479	560293996346988	AT2G37890
gene-AT4G25360	114063092162674	-23691742254574	101266645540601	-233954053954274	193074760385485	560293996346988	TBL18
gene-AT1G64590	147638850565351	276092191778878	118080630024433	233816665546034	193786045333877	560305710395408	AT1G64590
gene-AT3G56408	260185567321017	-334477850855142	143013276369374	-233878881280402	193463659915652	560305710395408	AT3G56408
gene-AT4G12400	124420571357941	-710398187086381	303813635744597	-2338269595258	193732672276768	560305710395408	Hop3
gene-AT1G66600	810630075148401	106054144620258	453765362680358	233720229313679	194286680007621	561070659020792	ABO3
gene-AT1G12910	202636311779235	236849553907493	101568000247449	233193085745963	197043288441079	561469356100174	ATAN11
gene-AT1G55450	633760174287793	-70105132531788	300783780123276	-233074843673604	197666284878544	561469356100174	AT1G55450
gene-AT1G67950	64222517114414	-282303120362311	120937073606285	-233429759745434	195801444583819	561469356100174	AT1G67950
gene-AT1G71870	117022459721001	639285764590835	274392096819721	232982572020233	19815364193832	561469356100174	AT1G71870
gene-AT1G77930	226138168667908	-286335042368927	122927645680924	-232929737475124	198433173616049	561469356100174	AT1G77930
gene-AT2G34770	540591202419319	-250613507582273	1076131611339	-232883696512216	198677043160789	561469356100174	FAH1
gene-AT2G42230	148175992715601	-199272691945655	85472490448643	-233142489354969	197309661624998	561469356100174	AT2G42230
gene-AT3G04520	842413347129038	275775873218033	118166891830601	23337829145356	196070918837042	561469356100174	THA2
gene-AT3G44735	985155111595848	-621302377288914	266579620014252	-233064469540357	197721026324265	561469356100174	PSK3
gene-AT3G07825	929618878818932	315749445577799	135519429313585	232992012419984	198103731845466	561469356100174	AT3G07825
gene-AT3G56410	259603194833353	-334427338244319	143246734389558	-233462451810488	195630445700263	561469356100174	AT3G56410
gene-AT3G61050	575073895034513	-152105331153112	652453094614626	-233128377209942	197384013441215	561469356100174	NTMC2T4
gene-AT4G27830	211300701952611	436506664168105	187412593622012	232912130253362	198526404581394	561469356100174	BGLU10
gene-AT4G38060	129332666031697	311455744160818	133302871771591	233645187100309	194677032177904	561469356100174	AT4G38060
gene-AT5G14880	726950114071201	398132898324493	170494471938326	233516602502227	195347492455538	561469356100174	AT5G14880
gene-AT5G18130	536885620125298	417259918479012	179033204514487	233062866528341	197729486158122	561469356100174	AT5G18130
gene-AT5G43630	584348504479278	466273086349029	20019812767016	232905817739337	198559838915592	561469356100174	TZP
gene-AT5G44790	313779989528638	290014671965848	124382731802718	233163131057322	197200951970129	561469356100174	RAN1
gene-AT3G18480	142151145263771	-209236016802418	898954100890927	-232754949996947	199360376469828	562731361942803	CASP
gene-AT1G15110	562934426310449	429981292226643	184790761012932	23268549242922	199729879848356	563105581774125	PSS1
gene-AT1G15405	772391010895291	-116537801661717	501264020285549	-232487864569515	200784501297952	564944581914263	AT1G15405
gene-AT2G10930	270029700155091	-899290338837619	386896820857676	-232436735159536	201058138379298	564944581914263	AT2G10930
gene-AT5G16960	177624460313454	104273189280494	448622285414593	232429802688314	201095264989046	564944581914263	AT5G16960
gene-AT1G07400	120469601304324	-847275014518722	364653239546248	-232350880955567	201518349536814	565016125055779	AT1G07400
gene-AT1G53790	131797699520826	476559468102162	205116166875792	23233637570399	201596193902176	565016125055779	AT1G53790
gene-AT1G42470	155552826511545	-258431818172553	111464593710081	-231851038586058	204215991738219	565861088826572	AT1G42470
gene-AT1G77760	828586537355373	-608896575111291	2625740459264	-231895187113035	203976461082332	565861088826572	NIA1
gene-AT2G45810	339996056556231	138255058418728	596545081359015	231759615055014	204712796147082	565861088826572	AT2G45810
gene-AT3G02740	177101907719376	263300042544269	113526369943712	23192853138422	203795712085736	565861088826572	AT3G02740
gene-AT3G10120	132203075346353	526926259224248	227052561925253	232072368951165	203017613352343	565861088826572	AT3G10120
gene-AT3G14770	616722471973284	650323048270574	280403959979234	231923632005316	203822261346606	565861088826572	SWEET2
gene-AT3G44310	273635429676617	37222503095862	160565663923318	231821064269622	204378759109085	565861088826572	NIT1
gene-AT4G01140	105509466164665	148186596395717	638113242076242	232226173388221	202188466762415	565861088826572	AT4G01140
gene-AT5G10600	342066036552741	-288100942843048	124143677204711	-232070572847601	203027313490083	565861088826572	CYP81K2
gene-AT5G26038	390621301969606	-495899970324054	213605393678542	-232157045186949	20256076472923	565861088826572	MIR860
gene-AT5G48610	120832375448159	-404353312591134	174271914385756	-232024370660258	203276974629731	565861088826572	AT5G48610
gene-AT5G65613	540074848584707	-329750182891285	142285853719318	-231751909463727	204754717209093	565861088826572	AT5G65613
gene-AT2G22475	110413314323531	-306880569109946	132535156123078	-23154654062124	205874756473958	566600667928913	GEM
gene-AT3G11580	206578549930352	70348054184015	303890489868609	231491463304531	206176043815181	566600667928913	AT3G11580
gene-AT3G50460	269239910217865	973395015097899	420428248101141	231524646475166	205994477180744	566600667928913	HR2
gene-AT4G02050	78928160743956	376181960263026	162508508132554	231484470927629	20621432143666	566600667928913	STP7
gene-AT5G56720	392925351895888	-795541257486305	343468527006367	-231619841392792	205474377574279	566600667928913	c-NAD-MDH3
gene-AT1G21980	196159676580247	335289779235563	144895362792681	231401318008569	206669991772273	567196962407808	PIP5K1
gene-AT1G01010	238044216596382	552609529383601	239424959386838	23080698470152	209952519550205	568601448669983	NAC001
gene-AT1G12290	283424716530801	-293239220408344	127018200174262	-230863939188271	209636001320382	568601448669983	AT1G12290
gene-AT2G36792	469156318068901	478467743085981	207161853096258	230963247303866	209085102077678	568601448669983	AT2G36792
gene-AT3G04730	109808888367139	352707987065758	152540861519409	231221971314801	207655784717535	568601448669983	IAA16
gene-AT3G54500	731011729867094	-450312727310188	194890720938145	-231059090521354	208554620783621	568601448669983	AT3G54500
gene-AT4G02960	782549508406772	153950729531669	66603968615408	231143477981963	208088517334841	568601448669983	NA
gene-AT4G19210	455664149956019	190977426878115	826738616030739	23100097561067	208876140013433	568601448669983	ABCE2
gene-AT4G37710	666690479158947	-39872016499879	17274733950578	-230811175523459	20992921533762	568601448669983	AT4G37710
gene-AT5G17870	917547300988044	-237125554788219	102731405737853	-230820899495242	209875151213205	568601448669983	PSRP6
gene-AT5G49945	907566867441687	-21543710566416	932484321299901	-23103563324672	208684345590602	568601448669983	AT5G49945
gene-AT5G58370	52878658564541	341001818018251	147689957066899	230890322395983	209489520557858	568601448669983	AT5G58370
gene-AT5G67060	315813722643081	652568061435097	282755286045491	230788987382577	210052624198361	568601448669983	HEC1
gene-AT2G27450	173906352610878	22055280278754	956154983649548	230666373714554	210735733226169	569154110407539	NLP1
gene-AT3G45140	365638468007794	127363469511189	552063442419283	230704407727217	210523630181939	569154110407539	LOX2
gene-AT1G09090	61885124338364	101302150607912	439916565913961	230275826047716	21292448174642	569997906181626	RBOHB
gene-AT1G12080	1184031614332	6014459436714	261016397010915	230424582730811	212088480278426	569997906181626	AT1G12080
gene-AT1G78040	222445888235784	-256128510396193	111213795597573	-230302822612937	212772550233675	569997906181626	AT1G78040
gene-AT2G29330	290361634383112	143933041346184	624263482767883	230564569799933	211304376206751	569997906181626	TRI
gene-AT3G50760	229783508224891	-856074849984165	371705869448359	-230309747665445	212733592581289	569997906181626	GATL2
gene-AT3G58630	580919454709194	-266642166915768	115796291234136	-230268313496006	212966777754569	569997906181626	AT3G58630
gene-AT5G35170	11105290738736	-198483441001854	861839610934923	-230302063729166	212776819796415	569997906181626	AT5G35170
gene-AT5G65480	371438050648598	-338353227449608	146819648111339	-230455005036533	21191786179038	569997906181626	AT5G65480
gene-AT1G15750	692044188639496	238326102964573	103551903282567	230151349622461	213626234158405	570490763376471	TPL
gene-AT4G03955	502424925272276	686597707362497	298333292449492	230144514453994	213664826599113	570490763376471	AT4G03955
gene-AT5G51170	395788255850657	273583921966365	118893696659557	230108012159595	213871027125189	570490763376471	AT5G51170
gene-AT1G58420	111692454508509	-10285706125945	447233170509109	-229985314243044	214565415284577	571071313377724	AT1G58420
gene-AT2G08100	637809248488095	-676904368822994	294399020193619	-229927520946846	214893166220939	571071313377724	AT2G08100
gene-AT3G06890	48157686947793	-85439694989007	371638628434254	-229899930879015	215049785615796	571071313377724	AT3G06890
gene-AT4G19660	112166751650862	401337336358434	174525930622842	229958571156821	214717023567079	571071313377724	NPR4
gene-AT4G08690	5581405584117	246720483693008	107349349957058	229829508787618	215449998438688	571495548313873	AT4G08690
gene-AT5G22060	979015528260314	-406870490279847	177090149803191	-22975331532105	215883740488716	572007676721886	J2
gene-AT2G18850	320754381195411	336999899384806	146749583131843	22964283249925	21651402973996	573038857998845	AT2G18850
gene-AT2G46740	103727299853201	130321118492267	568065562637871	229412108502244	217835445481577	573271747636652	GulLO5
gene-AT3G50400	115236847883101	177498561722635	773800932012029	229385303609166	217989418129768	573271747636652	AT3G50400
gene-AT4G05195	914106361469071	-202267918243047	881345495298911	-229499009550672	217336919161724	573271747636652	AT4G05195
gene-AT4G14450	145455592485817	-837129174176393	364961120564568	-229374891462799	218049253108736	573271747636652	AT4G14450
gene-AT4G23810	28923271189902	-568097223918127	247666630903396	-229379800518915	218021040692378	573271747636652	WRKY53
gene-AT4G35750	111820740775264	419816797346363	182914532750602	229515277454071	217243705299957	573271747636652	AT4G35750
gene-AT3G07195	654112332411179	-802240256284399	349913192535518	-229268365239749	21866224380221	573644821442144	AT3G07195
gene-AT4G22780	123311654148324	-394648081341469	172135199349263	-229266345775524	218673879003064	573644821442144	ACR7
gene-AT1G23740	298053762632445	-368220230431965	160694322024012	-229143273884278	219383978804553	573942959219865	AOR
gene-AT1G52400	342142832864198	642269686514745	280318844039258	229121124095673	219511991387578	573942959219865	BGLU18
gene-AT1G68570	115740845312181	374043213921225	163244052046095	229131297118015	219453189311378	573942959219865	AT1G68570
gene-AT1G01720	421962506892799	496959143219894	217807349194153	228164543142622	225102821776068	57450620518151	ATAF1
gene-AT1G05107	187336093734085	103812281708244	45436487606803	228477787734414	223258554835651	57450620518151	AT1G05107
gene-AT1G15165	183210712568686	506219451844645	221731862167362	228302530315897	224288779308233	57450620518151	AT1G15165
gene-AT1G30282	105917944997605	804848842603346	35147923411267	228989016843409	22027684310881	57450620518151	AT1G30282
gene-AT1G31335	504200747848535	-309256641214824	135510399460599	-228216168239356	224797964145195	57450620518151	AT1G31335
gene-AT2G17500	162075675298301	651848212527301	285145593978926	228601888400729	222531538253326	57450620518151	AT2G17500
gene-AT2G20770	217518176768656	-402383674267459	176153523722102	-228427831453577	223551795252041	57450620518151	GCL2
gene-AT2G23540	485737224189438	141494549067458	619737614997033	228313637325589	224223365969657	57450620518151	AT2G23540
gene-AT3G04710	168687716886237	-405324064533371	177640196037302	-228171367503028	225062501814698	57450620518151	TPR10
gene-AT3G14610	907212512034355	515614564669901	22594861389862	228199923767291	224893852629575	57450620518151	CYP72A7
gene-AT3G19790	439509849683373	-28293385523544	123848431563031	-2284517063839	223411609070094	57450620518151	AT3G19790
gene-AT3G57120	784710968228142	-342973416774453	150016723158303	-228623455808013	222405400523694	57450620518151	AT3G57120
gene-AT4G18440	640542976003947	382317323590455	167313389152798	228503723178607	2231064472435	57450620518151	AT4G18440
gene-AT4G24970	307993262644677	-375857108989208	1642491492676	-228833519482558	221180084270866	57450620518151	AT4G24970
gene-AT4G35270	418098575068966	488068718706203	213192817325577	228933002916721	220601842086648	57450620518151	AT4G35270
gene-AT4G38552	18806644533681	-439618081992136	192059037095045	-22889736855995	22080881356396	57450620518151	AT4G38552
gene-AT4G38550	188045162093201	-439327862430592	192080805036171	-228720335875238	221839560726402	57450620518151	AT4G38550
gene-AT5G03180	316647514287415	355275391196507	155422867957757	228586305133083	222622716243819	57450620518151	AT5G03180
gene-AT5G04065	364339604944623	821702115805888	360184970176994	228133371418054	225287071666246	57450620518151	AT5G04065
gene-AT5G36925	804848572374405	-787178578610455	344734015731332	-228343749873509	224046105329536	57450620518151	AT5G36925
gene-AT5G45440	246309897124674	933458032429919	408199717361928	228676795384029	222093709167034	57450620518151	AT5G45440
gene-AT5G53980	661610343035466	988710217909244	431802374963467	228972853146742	2203705838772	57450620518151	HB52
gene-AT5G66180	433850423809095	-302479445824728	132462060201587	-228351760016717	223998973308852	57450620518151	AT5G66180
gene-AT1G01950	964919244318248	-244684959972587	107350499276397	-227930900761432	226487029584109	575216563959604	ARK2
gene-AT2G01379	978687285036803	447229871655599	19624992794668	227887916359953	226742493516199	575216563959604	AT2G01379
gene-AT3G45780	638565148640614	406537721278261	178297977815145	22801028158589	226015912685756	575216563959604	PHOT1
gene-AT4G25210	25552559675594	-217832095676306	955935852270999	-22787313098343	226830423495084	575216563959604	AT4G25210
gene-AT5G03340	230976406687605	-189347280952282	831047725348221	-22784164516297	227017771277026	575216563959604	AtCDC48C
gene-AT5G18860	261831061728863	536664845512935	235407094922009	227973097281003	226236491506698	575216563959604	NSH3
gene-AT1G72120	140033221290771	660069320382132	289879151805469	227704999228468	227832404521135	575720670247651	AT1G72120
gene-AT3G00985	703975788994657	-209485619835738	920062031775221	-227686408743054	227943430261724	575720670247651	AT3G00985
gene-AT5G48570	181662954018197	-800735694667331	351593562650862	-227744697209509	227595478281616	575720670247651	AT5G48570
gene-AT2G04940	126946003655581	179176686994663	787719028558705	227462687200161	229283226910936	578489857111701	AT2G04940
gene-AT1G65484	293732247003332	-103423331715946	4548801750222	-22736390239671	229876991218557	578759157869858	AT1G65484
gene-AT5G18440	561531292242847	249119591682933	10955253785944	227397371663415	229675668586875	578759157869858	NUFIP
gene-AT5G46180	255051179450355	434496506577214	191142384084142	227315625814286	230167652051182	578877734000048	DELTA-OAT
gene-AT5G64310	201667596524439	-496331228822718	218488321170206	-22716602249695	231070403128465	580533855301715	AGP1
gene-AT4G30280	550431614912903	-977862543482637	430781849369626	-226997155268628	2320930910953	582412142149975	XTH18
gene-AT5G59800	706315141138203	310665790241444	13688025205002	226961731578282	232308120822223	582412142149975	MBD7
gene-AT1G27720	908382049203179	-102173710175665	450294547675837	-22690416906673	232657907056343	582674444363341	TAF4B
gene-AT1G65481	108146446732501	-919974796077259	405533008694713	-226855712445795	232952714521286	582798649055515	AT1G65481
gene-AT1G09087	744974890697561	-613080429821225	270512408554662	-226636712562241	234289146467397	584296972097652	AT1G09087
gene-AT2G25297	334623042003555	-124078223514288	547334580815867	-226695384986153	233930450965025	584296972097652	AT2G25297
gene-AT4G21830	693168103033812	292468089534938	129035318267168	226657393853505	234162656373973	584296972097652	MSRB7
gene-AT4G26830	661619116869696	758298405914019	334680142206756	226574065886934	234672665555083	584639962499754	AT4G26830
gene-AT1G16430	224825231302143	-371789509064692	164213594789509	-22640604728327	235703956604016	585402377527384	AT1G16430
gene-AT1G62110	127725389307702	412943714426649	182647174294351	226088203128266	237665630993615	585402377527384	AT1G62110
gene-AT1G67930	170706596218859	-234286236656704	103501210657612	-226360865895314	235981948129322	585402377527384	AT1G67930
gene-AT1G74380	35664244348387	-273432409217313	120765816837652	-226415401623867	235646436846482	585402377527384	XXT5
gene-AT2G06520	6183152463529	-279832669164316	123606631591652	-226389689259371	235804571230072	585402377527384	PSBX
gene-AT3G20810	179556032460619	513508412466741	227131111784121	226084576627622	237688094548713	585402377527384	JMJD5
gene-AT3G47810	42509170524928	224412927344405	992579765712712	226090572361474	237650956297868	585402377527384	MAG1
gene-AT3G09275	162956735127048	424732736732218	187846899077115	226105801489891	23755664799171	585402377527384	AT3G09275
gene-AT4G00335	754640675431344	18060776168559	79856646867828	226164970318021	23719054558032	585402377527384	RHB1A
gene-AT4G04480	161384356449321	-252195241106545	111516762327898	-226150074519743	237282666012669	585402377527384	AT4G04480
gene-AT5G13295	531149911484196	66296523462838	293205403064624	226109487648923	23753382586603	585402377527384	AT5G13295
gene-AT1G04690	463564446540528	-200808966482885	888427600445072	-226027384091046	238042604702095	585468349275473	KAB1
gene-AT5G52450	152673708814866	360013931791057	159297637244095	22600079826633	238207554066303	585468349275473	AT5G52450
gene-AT2G09395	143287178820815	684508205323519	302957007067728	22594235794338	238570490352689	585754632666566	AT2G09395
gene-AT3G04010	601693964282292	427544883193815	189328119801457	225822177731533	239318362109908	586867729269817	AT3G04010
gene-AT5G09525	18787792793462	-211870719821738	93835214582561	-225790201220592	239517691501545	586867729269817	AT5G09525
gene-AT1G22310	721063331247405	-209842701472751	929919190355708	-225656921213211	240350059847052	587091456565763	MBD8
gene-AT3G07365	212605829584863	-101363762817345	449189714567328	-225659135839701	240336208461004	587091456565763	AT3G07365
gene-AT5G02090	525941928456097	116955796432818	518167359248837	225710466599756	240015354013131	587091456565763	AT5G02090
gene-AT1G68620	125229277812538	10477866834412	464425023655191	225609437492136	240647213462442	587213790796906	AT1G68620
gene-AT1G17450	946219366476196	245700064297592	108998563259123	225415874256514	241861832589962	587521424823144	AT1G17450
gene-AT2G13360	121218167089799	-329767938972754	146217221204738	-225532899788188	241126857772516	587521424823144	AGT
gene-AT2G43630	315088851439029	-229564005231118	101849712360585	-225394848851784	241994087532884	587521424823144	AT2G43630
gene-AT3G09660	147341025502465	426724406501339	189391047241024	225313927304219	242503689044265	587521424823144	MCM8
gene-AT3G59940	165344446465654	419384328905012	186097461462755	225357361464572	242230047923323	587521424823144	AT3G59940
gene-AT4G32350	103529019630837	-356487721033454	158105332520145	-225474824505386	241491355182894	587521424823144	AT4G32350
gene-AT5G12030	564662930214954	-854772686114236	379356685573022	-225321634920732	242455110463553	587521424823144	HSP17.6A
gene-AT1G67070	419069593702338	805082951734305	357460187833468	225223109911578	243076717006796	588310013554024	DIN9
gene-AT3G10300	288303859470319	-377592674086397	167778325843167	-225054501044048	244143696324975	590291274725908	AT3G10300
gene-AT3G50260	688189026470637	745080114371156	33121789987897	224951645017801	244796574190426	591268310852018	CEJ1
gene-AT1G80830	104689805744102	368334992157594	163801750182122	224866334912822	245339226705423	59137701836793	NRAMP1
gene-AT5G35560	222448653681078	202704360317071	901344797727016	224891030411719	245182033014674	59137701836793	AT5G35560
gene-AT1G47840	957325903410486	549400627079702	244444486202415	22475476359273	246050497996227	592490596340054	HXK3
gene-AT3G57290	468467851913457	142295301056582	633453342476001	224634225624869	246820938991747	593534728227295	EIF3E
gene-AT5G40440	157660030029452	-424511191860011	189000229523442	-224608823455083	246983568063615	593534728227295	MKK3
gene-AT1G11440	304408924267482	36957898174812	164674612373061	224429847699207	248132034875638	59457035374762	AT1G11440
gene-AT1G05103	205295206935487	103693599553244	462092264111182	224400206639891	248322683899521	59457035374762	AT1G05103
gene-AT1G21200	619190932495161	-254372376488297	11337950814418	-224354806835838	248614937926802	59457035374762	AT1G21200
gene-AT1G48210	227931040880328	277537402637439	123651677760765	224450980094589	247996190346926	59457035374762	AT1G48210
gene-AT2G24580	787012573614605	559679696280399	249484371459015	224334571743842	248745294059117	59457035374762	AT2G24580
gene-AT4G08220	700488595537788	-261976016086335	116792903666046	-224308162450881	248915513939025	59457035374762	NA
gene-AT5G42960	106171073787468	-170726682591849	761318654847215	-224251279677511	249282491889655	594849094853558	AT5G42960
gene-AT2G05620	489183298760647	-299333624403182	133537677951874	-224156679219073	24989384217026	595112920527111	PGR5
gene-AT2G41100	424516888379393	-728431693691992	324936864042961	-224176378336588	249766430792421	595112920527111	TCH3
gene-AT1G23720	264930112706443	405531598957771	181019819851933	22402607586809	250739992230113	595645844681966	AT1G23720
gene-AT1G60740	179601862014702	265822161558091	118759373017691	223832574055854	251998207078975	595645844681966	AT1G60740
gene-AT2G03945	944559457348396	428149596785469	191201532687641	223925818358852	251391220174424	595645844681966	AT2G03945
gene-AT2G34360	131176251763142	888876902373739	397324991764425	223715326445097	252763247027018	595645844681966	AT2G34360
gene-AT2G38740	365972344752036	-44695851216574	199804150143135	-223698312495286	25287442979093	595645844681966	AT2G38740
gene-AT2G43290	704856907213304	-420914898630453	188001815512634	-223888741437269	251632425868788	595645844681966	MSS3
gene-AT3G15357	513347590510409	834334885579374	372798388757817	223803243452693	252189400861356	595645844681966	AT3G15357
gene-AT3G00850	124536702745292	-120378864482911	537411172341438	-223997696137269	250924185904122	595645844681966	AT3G00850
gene-AT4G29330	254276868649013	-298230597327992	133182755628721	-223925834782531	251391113373755	595645844681966	DER1
gene-AT5G01540	134355804856562	-754409279576487	336868445520647	-223947742689438	251248684578622	595645844681966	LECRKA4.1
gene-AT5G01542	134358085164562	-75378805593363	33688244017317	-223754035842936	252510446463904	595645844681966	AT5G01542
gene-AT3G17820	186927349925201	211050182861276	94368943365551	223643685448235	2532316927967	595896796306849	GLN1.3
gene-AT2G25080	223787385164711	-361680818556318	161790799639953	-223548446117577	253855606427413	596674920693207	GPX1
gene-AT3G10480	160710611287137	206789570712802	925322526516486	223478370824162	254315519275558	596674920693207	NAC050
gene-AT5G23690	43670419787712	27848192498949	124599054476456	223502438409042	254157479506443	596674920693207	AT5G23690
gene-AT2G43830	269098209268198	49092443130478	219829272680543	223320773124785	255352487315344	597927346406283	NA
gene-AT4G34460	442283146948988	-290670658854225	130154034550044	-223328197131271	255303556546393	597927346406283	AGB1
gene-AT1G25083	372996850680413	-178952032690821	801681208994041	-22322093954949	256011267412365	598879900845442	AT1G25083
gene-AT1G12211	195578670510641	465360905530042	208538349069613	223153634622234	256456227283087	599330890249473	AT1G12211
gene-AT1G02670	131541941521117	751245059962904	338105294225041	222192634304886	26288283793528	601069958209582	AT1G02670
gene-AT1G05675	794882857308625	-115152898935988	516853752784344	-222795903707089	258832467168009	601069958209582	AT1G05675
gene-AT1G16390	479692838068287	464999454684558	209630663287664	221818434093521	265422659845338	601069958209582	OCT3
gene-AT1G32400	792569253190308	-21388598116757	962775831505219	-222155536282187	263133693245289	601069958209582	TOM2A
gene-AT1G34270	354084405088125	-256052834751126	115110962021748	-222440009408269	261215375396179	601069958209582	AT1G34270
gene-AT1G54080	485027152875787	109914030305227	495706352491059	221732139910815	266011366044767	601069958209582	UBP1A
gene-AT1G61120	880565113355418	247457009198862	111589763719179	221756011439902	265848399719655	601069958209582	TPS04
gene-AT1G61730	143006433085025	-151606493704324	680931673955525	-222645677243421	25983601375695	601069958209582	AT1G61730
gene-AT1G69910	116749981959059	-225308389750991	101525679840065	-221922561962573	264713789408002	601069958209582	AT1G69910
gene-AT1G09877	423581952880522	-627221628991424	28277556644248	-221808990388499	265487030707005	601069958209582	AT1G09877
gene-AT2G03450	233422929266918	-253383375883458	114109894188895	-222052064533521	263834458330261	601069958209582	PAP9
gene-AT2G11280	644483862694608	-211895812051054	955930824083446	-221664378543522	266474430024462	601069958209582	NA
gene-AT2G18660	809525724508982	-130043977375164	585726789335546	-222021563197899	264041336896905	601069958209582	PNP-A
gene-AT2G22660	522511897121198	225204658860037	101619659555219	221615246346758	266810622254011	601069958209582	AT2G22660
gene-AT2G23120	113562810968114	-304178347278838	136861555149563	-222252587256101	262477875397538	601069958209582	AT2G23120
gene-AT2G32295	529060566025963	242597739545933	109221633686022	22211509877551	263407365607588	601069958209582	AT2G32295
gene-AT2G34010	168384919232886	-565554698152055	254494847236744	-222226384656797	262654798998185	601069958209582	AT2G34010
gene-AT2G34020	198732470337318	226298358054472	101818139367671	222257408610951	262445332159505	601069958209582	AT2G34020
gene-AT2G34340	401022315819108	742414130514549	333889233135857	222353420486748	261797995817543	601069958209582	AT2G34340
gene-AT2G34460	286398413035427	-198446195437734	892493662753948	-222350257172015	261819301679964	601069958209582	AT2G34460
gene-AT2G39130	543187703398338	279822929151141	125553607028167	222871278471804	258330210643165	601069958209582	AT2G39130
gene-AT2G43050	988859866792953	839955970744897	377615283051671	222436963874145	261235848481502	601069958209582	ATPMEPCRD
gene-AT3G01375	898337602901088	303082720854218	136740402171749	221648259066504	266584688892608	601069958209582	AT3G01375
gene-AT3G11900	893841339772876	32948823539088	148639122501437	221669927705402	266436482305374	601069958209582	ANT1
gene-AT3G03275	52158928970257	-401766860051399	180192247008124	-22296567511769	257702391486726	601069958209582	AT3G03275
gene-AT3G30180	179161173617462	49364016326888	221920619093218	222439972133245	261215625962806	601069958209582	BR6OX2
gene-AT3G53540	177540233537961	256733463884747	115455310487296	222366093686957	261712653084597	601069958209582	TRM19
gene-AT3G58200	43259941355737	727922141619413	326781196980931	222755210013473	259103978684479	601069958209582	AT3G58200
gene-AT3G62040	425386430089664	935620438314211	422060000104241	221679485874788	266371130094215	601069958209582	AT3G62040
gene-AT4G04620	111475542702412	316263921712956	142121280533224	222531010504808	260604275514107	601069958209582	ATG8B
gene-AT4G17895	606495514791666	-310630113722264	139386981220694	-222854466752843	258442161728629	601069958209582	UBP20
gene-AT4G40070	375899372929014	-334333043747564	150849579939692	-221633393928724	2666864028733	601069958209582	AT4G40070
gene-AT5G07840	848639586791885	201528861454242	908185014823633	221902870191465	264847719371127	601069958209582	PIA1
gene-AT5G17070	699137938950719	-228647685125475	102735709321857	-222559114678571	260415797436685	601069958209582	AT5G17070
gene-AT5G19440	40859969574931	404183189153293	182052544662514	222014578210133	26408873304158	601069958209582	AT5G19440
gene-AT5G24030	24343890472112	-537564775267292	242384094156365	-221782199503777	265669718063171	601069958209582	SLAH3
gene-AT5G48960	121911937950022	214496179029323	965700271996113	222114651149426	263410396420643	601069958209582	AT5G48960
gene-AT5G56550	241229218164956	681166807900908	30710053927622	221805799985338	265508780409894	601069958209582	OXS3
gene-AT1G79780	158679165942404	-593727791788657	268092585861474	-221463711829554	267849821357691	602839650019721	AT1G79780
gene-AT3G13437	259623242038405	-36339911082476	164118615747023	-221424674568857	26811809805903	602872548398199	AT3G13437
gene-AT3G01340	334215628404179	-163344949147615	737930339301868	-221355513451514	268593965362629	602898257541408	AT3G01340
gene-AT4G09900	956687125168525	-270263661993907	122118591055571	-221312463284908	268890542766816	602898257541408	MES12
gene-AT5G46470	264864896351372	-333697965028968	150756885919736	-221348406736547	268642904842462	602898257541408	RPS6
gene-AT4G26630	141383019048741	-434450737539662	196364220926538	-22124740214369	269339292763703	603335247041934	AT4G26630
gene-AT1G61100	525729209391958	-305437113418266	138112611415896	-22115077709921	270006943434977	603692852739331	AT1G61100
gene-AT2G02010	150726938848364	-138281812771929	625203473454402	-221178893981328	269812516817229	603692852739331	GAD4
gene-AT5G17490	158076961954993	636280252024301	287778443328252	221100734532271	270353284096547	603899107436337	RGL3
gene-AT1G68790	225679682735459	-417170786260871	189091652410137	-220618298557164	273711900923212	604081468561564	LINC3
gene-AT1G74080	262026039525651	285101752255855	129159735288986	22073578241544	272890704611508	604081468561564	MYB122
gene-AT3G00980	70239820858898	-209275477679145	947700942308818	-22082438492601	272272792096475	604081468561564	AT3G00980
gene-AT3G04070	189569831216846	708994009382433	321106830298942	220796925659407	272464163347312	604081468561564	NAC047
gene-AT3G04255	159583295007986	-322235627199943	145887859995472	-220878986921835	271892600259912	604081468561564	AT3G04255
gene-AT3G23880	391231514736417	427178077408026	193554505881117	220701696126053	273128743960406	604081468561564	AT3G23880
gene-AT3G49000	540493591581968	234884711355046	106265901119573	2210348840789	270809614173714	604081468561564	AT3G49000
gene-AT3G60880	973137776566811	21668407489013	982241901857749	220601538664058	273829223915074	604081468561564	DHDPS1
gene-AT4G18020	146592163359173	224456922197072	101758473945228	220578113541567	273993277699906	604081468561564	APRR2
gene-AT4G19220	553533643173253	550444633397301	249504579815686	220615041937878	273734694589487	604081468561564	AT4G19220
gene-AT4G32208	585404639031996	-46945275584108	212486266648419	-22093322229518	271515414850567	604081468561564	AT4G32208
gene-AT4G34620	388810842612292	-232700295702625	105339921570582	-220904185453286	271717298309455	604081468561564	SSR16
gene-AT5G10610	83238282529999	-234575971085537	106256525332886	-220763826363271	272694995802892	604081468561564	CYP81K1
gene-AT5G49410	160848148443228	363112011850065	164385304582736	220890798463868	271810417196768	604081468561564	AT5G49410
gene-AT2G24160	270992734622304	-716144192909149	324789878144651	-220494615472654	274578731952976	604251177993183	NA
gene-AT3G14200	290665435472054	-504990714036909	229025609564041	-220495303995993	274573899900079	604251177993183	AT3G14200
gene-AT1G08427	292623671534342	-309957482107179	140637272278253	-220394975731557	275278777002615	604671967931714	AT1G08427
gene-AT2G42490	35818619278589	260658598798423	118250745681793	220428714673683	275041563047219	604671967931714	AT2G42490
gene-AT1G45688	530666421705069	-308728310976806	14013376454824	-220309724763391	275878951540872	604872236279697	AT1G45688
gene-AT2G39450	258117449737075	-317956820821291	144322115108004	-220310532854474	275873257212313	604872236279697	MTP11
gene-AT1G09367	120890684263486	114641478717021	521332529430174	219900873713609	278773010505362	605083424120798	AT1G09367
gene-AT1G74385	116554674213177	-278294980858967	126445279165363	-220091238436049	277422270325446	605083424120798	AT1G74385
gene-AT1G78000	592821696179517	515255773599267	234209608720908	219997709066353	278085204667258	605083424120798	SULTR1%3B2
gene-AT2G02990	84325858672917	14629404951942	665273876926211	219900486992436	278775760260981	605083424120798	RNS1
gene-AT2G17660	783685411316914	-159433993944271	724306977253668	-220119367824941	277223156525449	605083424120798	AT2G17660
gene-AT2G41220	208948581911564	381426974205267	173301680874508	220094215059269	277401194473541	605083424120798	GLU2
gene-AT3G15790	526166022123476	2590781909163	117723944164284	22007263922007	277553992540945	605083424120798	MBD11
gene-AT3G46580	260538862554487	347253281061328	157857015496579	219979631547547	278213495163804	605083424120798	MBD5
gene-AT3G48490	419414184256891	849148332870365	385548225358262	220244388903959	276339685530791	605083424120798	AT3G48490
gene-AT4G00390	621016471451676	81783255994483	371864796983997	219927394735357	278584490295543	605083424120798	AT4G00390
gene-AT5G12420	116974588149227	661588425419717	300755374638166	219975595187838	278242146914229	605083424120798	AT5G12420
gene-AT2G39310	194217812744703	694410796594246	315854561141699	219851438612823	27912470517523	605288035392307	JAL22
gene-AT3G01835	881869651039164	169461772127603	771009457206429	219792079777604	279547505311022	605576723897158	AT3G01835
gene-AT3G10640	228140424686726	-438670909965184	199612507060468	-219761234616576	27976742661635	605576723897158	VPS60.1
gene-AT1G29690	216402319194474	-45614324845831	207731476241411	-219583116007038	281040304648794	605761843691126	CAD1
gene-AT1G73805	513182824267426	-454116417566395	20697455426565	-219406882733778	282304618853728	605761843691126	SARD1
gene-AT1G78800	116800349165729	-176692658364071	805402511319297	-219384290315457	28246705289989	605761843691126	AT1G78800
gene-AT2G01450	133240547527979	-294705219436768	134269263139021	-219488222804674	281720469735426	605761843691126	MPK17
gene-AT2G25000	266118388536247	-481024053806232	219210086041668	-219435183157949	282101259189969	605761843691126	WRKY60
gene-AT3G12580	519063575730204	-682930918845031	310908440695753	-21965660286249	280514546486609	605761843691126	HSP70
gene-AT3G14910	706391640736644	-212075439394253	966077792468829	-219522114106661	281477384704026	605761843691126	AT3G14910
gene-AT3G30214	204341456186368	429256528935048	195687705921581	219357944288573	282656576199545	605761843691126	NA
gene-AT4G08850	145060713575205	-568313162078843	259018581869235	-219410189793161	282280848648036	605761843691126	AT4G08850
gene-AT4G18880	140688819657138	-510447714121369	232670238352229	-219386767184475	28244924087843	605761843691126	HSF A4A
gene-AT5G47610	262342394511414	509120236132214	231854724653691	219585879430604	281020518510918	605761843691126	AT5G47610
gene-AT2G20960	455350031366021	-383221720352144	174748736668015	-219298707194767	28308310551335	606129384570792	pEARLI4
gene-AT4G02070	358620403755165	330537231186805	150834991295273	219138296988228	284240904415703	606980195585165	MSH6
gene-AT4G05175	732507574700845	-176931654368283	807400147689916	-219137505578255	284246626703534	606980195585165	AT4G05175
gene-AT4G23280	245408680577219	-120242223404984	548542398665472	-21920315311545	283772299529478	606980195585165	CRK20
gene-AT1G24310	550010416711797	238715061424828	108966380641873	219072212932707	284719066978957	607186015346455	AT1G24310
gene-AT1G42560	434463693540622	111844070821408	510660770303691	219018333354439	28510943456332	607186015346455	MLO9
gene-AT1G45170	595346526947353	-234692605003453	107149494156994	-219032863243931	285004117434448	607186015346455	AT1G45170
gene-AT4G29680	817510235998975	236107872609979	107823227101026	218976818778347	285410529777577	607283085158788	AT4G29680
gene-AT1G03980	13520220666083	-120052609223137	548956896249877	-218692232565543	287481948181671	608465317634284	PCS2
gene-AT1G05163	891336209008403	-972298987490468	444725935417866	-218628802607811	287945396125862	608465317634284	AT1G05163
gene-AT1G21270	21101874171249	-445544139905715	20370805192151	-218716999992413	287301160603435	608465317634284	WAK2
gene-AT3G04120	135408282758522	310446666073851	142002035279269	218621279239631	28800040790576	608465317634284	GAPC1
gene-AT3G14310	173275517675879	30651179220004	140203391110637	218619385574039	288014256043493	608465317634284	PME3
gene-AT4G16690	100871616115691	667041092414197	304991397951935	21870816583467	287365633498746	608465317634284	MES16
gene-AT5G40470	284212722232191	341495274984599	156072425821159	218805643077473	286654920446882	608465317634284	AT5G40470
gene-AT5G53590	820915396223204	59571143786778	272484392003604	218622224006101	287993499162041	608465317634284	AT5G53590
gene-AT2G26290	235545808940397	143427716098425	65641161273723	218502709756052	288868598206136	609724492828906	ARSK1
gene-AT3G05640	199883635334199	390553722716562	178776969644492	218458632279761	289191916605343	609724492828906	AT3G05640
gene-AT5G22390	109155148813938	-675951907139817	309454997823704	-218433023183844	289379908238737	609724492828906	AT5G22390
gene-AT5G20360	482303943937206	243664073153918	11159674284004	218343355686626	290038969999438	610206708893903	Phox3
gene-AT5G51810	139087663122261	671802698331768	307703305751843	218328073106099	290151426701847	610206708893903	GA20OX2
gene-AT5G64640	353492014816709	-407127754825786	18650162601459	-218297161009168	290379007766653	610206708893903	AT5G64640
gene-AT1G75210	157044171764545	-173081631160614	794226115852862	-217924880214691	293131903225326	61183672317965	AT1G75210
gene-AT2G08135	116802370660206	669356187426406	307150725743254	21792433854964	293135924965182	61183672317965	AT2G08135
gene-AT2G39980	223280479593686	570687837053628	261811470763572	21797663616083	292747846005192	61183672317965	AT2G39980
gene-AT3G51470	183610861656023	-396035087935787	181580299130263	-218104656635507	291799724062829	61183672317965	AT3G51470
gene-AT3G59630	490138338922922	25283183157886	116023778197936	217913806553973	293214132074566	61183672317965	AT3G59630
gene-AT5G11470	145698327578931	376195114097865	172487014372894	218100542504945	291830152243158	61183672317965	AT5G11470
gene-AT5G44070	40765352289062	-596605169791491	273572288426786	-218079533282537	291985579389944	61183672317965	CAD1
gene-AT5G57790	138213797005282	510257599065149	234034936488831	218026251430841	292380080306723	61183672317965	AT5G57790
gene-AT4G18340	22067321102909	602648077236505	27664631656784	217840629404773	293758017176055	612433929317833	AT4G18340
gene-AT4G21510	500943318739844	407286812375368	187050055861834	217742149553921	294491333008407	613424672358528	FBS2
gene-AT4G23610	843790707340465	-627279266365426	288144020047116	-217696437449181	294832256287697	61359704336162	AT4G23610
gene-AT5G09660	468524027284889	-31634922061005	14541606539942	-217547641480411	295944336499785	615372619911671	PMDH2
gene-AT4G25800	18518878835767	441856354680944	203194313468053	21745507890427	296637954791231	616275723035244	AT4G25800
gene-AT3G03720	178278232757264	240625823789233	110689511353262	217388098336873	297140745542236	616339001987554	CAT4
gene-AT4G25490	816259711090143	172516357643443	793609457196152	217381932736726	297187064533907	616339001987554	CBF1
gene-AT3G17626	178938437454553	348302761607134	160290344652904	217294910907675	297841477413509	617157662919519	AT3G17626
gene-AT1G15350	194215853129307	280946776384673	129368316722462	217168147118585	298796970615166	6175224000531	AT1G15350
gene-AT3G17609	128654757272278	528568152505987	243383034430371	217175430384078	298742001094547	6175224000531	HYH
gene-AT4G18540	154142960388954	-182699925313389	841098746944034	-217215785871984	298437580694154	6175224000531	AT4G18540
gene-AT5G57035	214915735806213	-292121816550086	134555381636833	-217101548073734	299300021856237	618024641134421	AT5G57035
gene-AT5G27230	814163194153227	409610481018381	188709098724941	21705921112761	299620189401062	618148701518666	AT5G27230
gene-AT2G44600	239533486186982	-415590061071302	191560190736773	-21695011864045	300446543866769	619241600298009	AT2G44600
gene-AT5G67540	113870861759271	-333965434912236	153957505307696	-216920528976343	300671017269282	619241600298009	AT5G67540
gene-AT1G58110	180170765330276	160822772133292	741896685940373	216772463310636	301796440995916	619483889725501	AT1G58110
gene-AT1G74010	417828152459629	820906117648794	378734023607858	216750032074954	301967252623062	619483889725501	AT1G74010
gene-AT4G35600	101184794228639	-408629797725624	188535645886491	-216738747627407	302053213971901	619483889725501	CST
gene-AT4G36050	927830078067058	27543049360295	127102520667053	216699473902995	302352552733446	619483889725501	AT4G36050
gene-AT5G08410	593276411397977	-249200598840597	114996524695559	-216702721669484	302327789053278	619483889725501	FTRA2
gene-AT5G65220	289999023336424	-195067236320268	899501865884764	-216861402648005	301119993814213	619483889725501	AT5G65220
gene-AT1G54355	988685119805716	-310192436084134	143202251210521	-216611424374972	303024580221943	619792185725897	AT1G54355
gene-AT5G62770	163036190881587	-488002347721666	225281795482504	-216618633865409	302969506451544	619792185725897	AT5G62770
gene-AT5G10605	362800180958783	-276662835987846	127754947393307	-216557434082072	303437289079199	620102669780337	AT5G10605
gene-AT3G08920	183586272449764	-236930730199964	109482294749686	-216410087806133	304566081475583	621667651513722	AT3G08920
gene-AT3G09760	868257824471188	169436458713678	783509865926807	216253127219085	305772493213086	621667651513722	AT3G09760
gene-AT3G11820	455555548914194	-493993997751085	228387189274983	-216296719320936	305437029858413	621667651513722	SYP121
gene-AT4G35250	481580182810412	-346712933325348	160315162394732	-216269583080147	305645819846059	621667651513722	HCF244
gene-AT5G24470	337586037861737	356820490141536	164972272764542	216291188914401	305479571629049	621667651513722	PRR5
gene-AT5G47470	663421609280359	-184867713505748	854603172469002	-216319947621601	305258405422799	621667651513722	UMAMIT7
gene-AT3G16830	246313356987093	231528725068746	107084193641461	216211858347601	306090369671373	621782035553806	TPR2
gene-AT3G01830	187771896351428	-105409220694432	487643267145927	-216160516910999	306486226912791	622054496587216	AT3G01830
gene-AT3G30530	121620087257367	-175044147773835	810589099875696	-215946831508933	308138529123784	624341723928813	bZIP42
gene-AT3G50685	17489822940456	-277321956459503	128410698907805	-215964836900865	307999009678152	624341723928813	AT3G50685
gene-AT1G55390	886637728919794	-100260092789405	464665649242868	-215768247454423	309525274515808	624508660844951	AT1G55390
gene-AT2G13650	704377499560563	-403020473458885	186758891511411	-215797207938697	309300026551931	624508660844951	GONST1
gene-AT2G20562	334128267427942	-874791193436761	405577672427747	-215690175497174	310133201767023	624508660844951	AT2G20562
gene-AT2G31890	331878903894262	-23000514181446	106579462303209	-215806250889233	309229721404184	624508660844951	RAP
gene-AT2G47400	543258555132857	-165927247453106	769281619120723	-215691163455535	310125502378902	624508660844951	CP12-1
gene-AT3G09860	475897001449102	-183527570531114	850914933137802	-21568262981864	310192012398113	624508660844951	AT3G09860
gene-AT5G27600	271993442530662	365151219328309	169313436362728	215665824976837	310323022871161	624508660844951	LACS7
gene-AT5G27750	21303370394447	315113630048597	146038818276099	215773883799064	309481425295497	624508660844951	AT5G27750
gene-AT1G29195	471991423717586	715663093090043	332095858683627	215498951395183	311626547961249	62629858068596	AT1G29195
gene-AT5G10695	16308518236405	-533887383349746	247761359991165	-215484522432709	311739479510031	62629858068596	AT5G10695
gene-AT5G01375	173308874630861	530309865766217	246165310609126	215428349532267	312179464024972	626652814314316	AT5G01375
gene-AT3G16620	512001843586934	337247028839883	156678820346581	215247362785779	313600701908409	628974504831827	TOC120
gene-AT2G46830	285352578221054	-723479184231345	33629783785312	-215130489345378	314521422843501	630289262792706	CCA1
gene-AT1G18710	89682246607747	892525294580693	415162477632203	214982167866189	315693227190373	631572468908552	MYB47
gene-AT5G06710	207591194211008	-448398758925946	208569700411572	-214987487655742	3156511338825	631572468908552	HAT14
gene-AT1G01060	703993336723262	-718135100673526	334131651822371	-214925792500286	316139598210455	63193354336988	LHY
gene-AT3G26760	225401464649597	307462350165518	143234711569719	214656312562798	318280781851631	63408041427223	AT3G26760
gene-AT3G50810	238530251425492	307018270858782	14302417265686	214661805172873	318237015870805	63408041427223	AT3G50810
gene-AT4G35450	136335073069581	-167113010748973	778303187008619	-214714539961305	317817079306306	63408041427223	AKR2
gene-AT5G13370	165835904291157	413879698946828	192786176815821	214683285795033	318065904440255	63408041427223	AT5G13370
gene-AT1G12930	813058866632394	27182669630863	126721819313899	214506623863485	319475513222121	635234450556053	AT1G12930
gene-AT1G72700	711579141951151	29396539170579	137030072975433	214526187808783	319319146697681	635234450556053	AT1G72700
gene-AT5G53160	695658618789284	221115969336826	103092386384923	214483316460664	319661885330517	635234450556053	RCAR3
gene-AT1G31330	128971157044066	-249787009590799	116573188116907	-214274837658465	321333085678481	635994829653606	PSAF
gene-AT2G19610	383099283683043	-678837214870617	316760325065822	-214306262859642	321080697824383	635994829653606	AT2G19610
gene-AT3G28345	192594270333052	821396730131915	383216798948206	214342568589466	320789324114545	635994829653606	ABCB15
gene-AT5G03390	199067247174274	-660391440621513	308192064312757	-214279184019268	321298168257863	635994829653606	AT5G03390
gene-AT5G10200	350200501859681	333298074032937	155551461189973	214268687341923	321382501120874	635994829653606	AT5G10200
gene-AT1G24909	290590639742674	-177608400960072	829515510849865	-214111006529711	322651631865868	636217882752713	AT1G24909
gene-AT2G41460	311269442816842	253958317712087	118564021080086	214195095104396	3219742919867	636217882752713	ARP
gene-AT5G04410	491441160971601	-223814363296078	104539024409378	-214096472164895	322768830955461	636217882752713	NAC2
gene-AT5G42500	762585400391301	283137266573072	132238633521704	214110853260294	32265286757662	636217882752713	AT5G42500
gene-AT5G65080	163778933752425	914273823858778	427054281586115	214088434018994	322833662893832	636217882752713	MAF5
gene-AT5G65690	78432859708636	192541688954574	899524670600711	214048258205073	323157869565479	636329170336597	PCK2
gene-AT3G28915	204930631436855	114732844283482	536222250071773	213965094264785	323829863897997	636744534354733	NA
gene-AT4G16250	969573884093807	341147276511566	159447510425025	213955850174267	323904633329773	636744534354733	PHYD
gene-AT1G18735	250773882518621	-316237191234105	148010056333906	-213659260098304	326311419459753	636866819580806	AT1G18735
gene-AT2G18465	446275171923906	-253086285217295	11845779385797	-213651020312554	32637850222974	636866819580806	AT2G18465
gene-AT3G54810	288305953770587	-39400095958343	18436125929005	-213711362734598	325887508341686	636866819580806	BME3
gene-AT4G17240	821102808326814	-389392365239475	182071450395135	-213867887795922	324616844011012	636866819580806	AT4G17240
gene-AT4G29130	16318179243563	190812104904377	892589016449612	213773754088256	32538050807479	636866819580806	HXK1
gene-AT5G04160	681759370470067	-378962751081704	177357028385995	-213672248870194	326205697631025	636866819580806	AT5G04160
gene-AT5G26200	241028320667023	-400006051614621	187032375206151	-213869952286991	324600112951787	636866819580806	AT5G26200
gene-AT5G42850	235237741309175	175542967532215	821315356216249	213733940566911	325703959866365	636866819580806	AT5G42850
gene-AT5G50915	202817083700219	-140719351348256	658615924186719	-213659199816678	326311910189149	636866819580806	AT5G50915
gene-AT5G19790	303482727786972	-455091928106136	213081590824712	-213576370602804	326986788133299	637112124116062	RAP2.11
rna-NR_143294.1	233051218836234	-522705732445202	244747021237571	-213569803547404	32704034645584	637112124116062	NA
gene-AT4G09010	100055620877454	-173878539942855	814888503597882	-213377092909213	328615366863957	639656136302676	TL29
gene-AT1G32470	158979992360588	-24098802651201	113045640084238	-213177638989379	330252334671455	642271951214247	AT1G32470
gene-AT4G37640	288035197135228	-683597795636829	320715727648009	-213147574847683	330499682894359	642271951214247	ACA2
gene-AT1G72520	103132445956307	-978605722479374	459217055107282	-213103087438848	330865987310357	642458490229187	LOX4
gene-AT1G20560	153671711706422	225031583377266	105712964780806	212870373888259	332787793141402	64278975517553	AAE1
gene-AT1G28650	821862203022062	-4147872481384	194905427369966	-212814621806841	333249623289679	64278975517553	AT1G28650
gene-AT1G33040	219933164548278	-209802137877692	984894584174464	-213019891924319	331551942600319	64278975517553	NACA5
gene-AT3G44680	972844805823291	214146497805803	100653867797812	21275535902502	333741135981236	64278975517553	HDA9
gene-AT4G36040	282990046303675	335825119509866	157695194055164	212958372968799	332059954925404	64278975517553	J11
gene-AT5G07810	134911570358282	-432286179635758	203157021450869	-212784267335943	333501299274166	64278975517553	AT5G07810
gene-AT5G01815	156163712182648	-550265634270375	258474134496308	-21289001908941	332625189916807	64278975517553	AT5G01815
gene-AT5G21280	153833624603307	504708596645352	237192965781299	212783964727989	333503809085638	64278975517553	AT5G21280
gene-AT5G36220	776024332868852	510640427778104	239841198242597	212907720408233	332478734428597	64278975517553	CYP81D1
gene-AT5G67385	185545832900611	299269865708502	140526086549287	212963922256199	332014102603563	64278975517553	AT5G67385
gene-AT1G08960	535227003547922	-233525933771205	109949875795331	-212393085560103	336759258133173	644424902419576	CAX11
gene-AT1G30410	279252330523344	479313800304403	225665093302309	212400506117398	336697203631913	644424902419576	ABCC12
gene-AT3G11020	2182573575008	310875345065673	146328892523937	212449735457965	3362857702688	644424902419576	DREB2B
gene-AT4G12390	580691100311063	335020982346819	157626541578824	212540971203942	335524405959535	644424902419576	PME1
gene-AT4G21840	343177081622527	264010072487652	124229347679822	212518279632352	335713629735943	644424902419576	MSRB8
gene-AT5G16820	774676203346719	226683316474916	106721969368715	212405484846091	336655574434368	644424902419576	HSF3
gene-AT5G50070	837824524419798	200367333566761	942725311729968	212540525934403	335528118160195	644424902419576	AT5G50070
gene-AT5G55530	289458925196374	27735628730648	130526551867213	21249031966204	335946911924845	644424902419576	AT5G55530
gene-AT1G76800	690259094764041	725121612352674	341550067371348	212303167712244	337511974931471	64534570460147	AT1G76800
gene-AT3G06810	227210965479786	263937799189621	124361697711566	212233994908766	338092010336425	645935113317188	IBR3
gene-AT5G22145	916781848151586	918474403158123	432910910944373	212162451889817	3386928172092	646563227840246	AT5G22145
gene-AT4G21390	920910278166275	-103690452412104	488953053810675	-212066274264958	339501939895876	647056773793492	B120
gene-AT5G26300	11404367468185	469469452833408	221386212534581	212059029087042	339562958972994	647056773793492	AT5G26300
gene-AT5G61740	632739517549606	550205062982146	259488242896817	212034679043601	33976810438603	647056773793492	ABCA10
gene-AT1G25520	106826143189002	242875148669676	114615258942647	21190472447583	340864744416677	647255692013385	AT1G25520
gene-AT1G75590	395421958360266	746182173309169	352150077996278	211893229601118	34096189102569	647255692013385	AT1G75590
gene-AT2G13965	40017672150643	-323465833823557	152645169604694	-211907022450325	340845326387882	647255692013385	AT2G13965
gene-AT5G45840	555227504046011	-424549877856982	200333678075741	-211921371351486	340724098655916	647255692013385	AT5G45840
gene-AT1G12950	225516359525635	123041057730868	581613851432013	21155111321356	343864071531945	647592503018997	RSH2
gene-AT1G15480	715756735248155	266708944937066	125945520281691	211765328644116	342044417685233	647592503018997	AT1G15480
gene-AT1G49620	191716971368304	-530669149975242	250645097112504	-211721336698259	342417434494384	647592503018997	ICK5
gene-AT3G59070	162357314913974	-448924433328224	212106479387245	-211650504324584	343018767345754	647592503018997	AT3G59070
gene-AT4G31860	369010450803103	318746666333089	150525824249842	211755469814957	3421279825301	647592503018997	AT4G31860
gene-AT4G35295	681254504756245	-533430721001294	252072094950363	-211618315429296	343292333699576	647592503018997	AT4G35295
gene-AT4G35510	604192008130305	-269974540915322	127604766373761	-211570890796157	34369572491252	647592503018997	AT4G35510
gene-AT5G10620	32336062824867	-320180527626372	151302258129036	-211616489790463	343307854988342	647592503018997	AT5G10620
gene-AT5G37770	1592456557327	-408561826527682	192880205044375	-21182154303169	341568269729733	647592503018997	TCH2
gene-AT5G65900	20171035223319	-383232359696244	181116107668737	-211594851848947	343491862976285	647592503018997	AT5G65900
gene-AT1G07830	107803672752163	265058154012019	125507781165945	211188622370402	346962092828099	648031309413477	AT1G07830
gene-AT1G09480	296605158618503	726948569067137	344509553470876	211009698205246	348500031968074	648031309413477	AT1G09480
gene-AT1G19020	425531172269691	-678739789556888	321522205399749	-211101994872488	347705972408085	648031309413477	AT1G19020
gene-AT1G35115	236650264126379	-487205342627008	230948783905483	-210958176262318	348943965823111	648031309413477	NA
gene-AT1G51670	136225068371584	-68429532209139	324278956071989	-211020576352009	348406363152766	648031309413477	AT1G51670
gene-AT1G09887	111594368877397	12182292021031	577141501546515	211079812981517	347896669562057	648031309413477	AT1G09887
gene-AT2G05255	73107750787128	156271189861373	73931447440425	211373096661334	345382520590202	648031309413477	AT2G05255
gene-AT2G19530	765867208551544	-492216305315771	232997462104393	-21125393421463	346402152133135	648031309413477	AT2G19530
gene-AT2G08580	166129065076965	854414643660889	404580918232107	211185106651697	346992256196429	648031309413477	AT2G08580
gene-AT3G01060	641035107491213	-474520806248725	224843558049954	-211044875096355	348197210799057	648031309413477	AT3G01060
gene-AT3G07770	498788183178405	-238814660323397	113225505954234	-210919490542993	34927761491087	648031309413477	Hsp89.1
gene-AT3G08820	707972855411619	498245591027169	236040529024623	211084762894763	347854107543601	648031309413477	AT3G08820
gene-AT3G23300	245413811968087	-264450104563481	125313090803824	-211031507456371	348312259990295	648031309413477	AT3G23300
gene-AT3G45260	196371417151242	-316073363385149	149562730936316	-211331634162078	345737009522987	648031309413477	AT3G45260
gene-AT3G50340	995503042602237	-382408342173839	181157370261955	-211091793627206	347793661165376	648031309413477	AT3G50340
gene-AT3G52430	910555658917491	-511115321652953	241921836580121	-211272917268748	346239548786586	648031309413477	PAD4
gene-AT3G58865	706457089331095	463836207502097	219836664328317	210991287062734	34865861439412	648031309413477	NA
gene-AT4G28460	143456460249546	-176294209225949	835734399207974	-210945258916018	349055342568898	648031309413477	AT4G28460
gene-AT5G61520	194541085230933	391519607190339	185515117244855	21104458386191	348199716975489	648031309413477	AT5G61520
gene-AT5G24780	148893000587745	110638477473558	52467395709354	210870915123072	349696944482705	648303219931393	VSP1
gene-AT4G21980	199928610039297	251135829729348	119227769298549	210635350478208	351736568686629	651576229772027	APG8A
gene-AT1G03150	135141522406482	-283111307855537	135177877484138	-20943612455282	362278123107389	651965621577298	AT1G03150
gene-AT1G14150	29748319356688	-349476459285083	166154767237568	-210331888212032	354379039632677	651965621577298	PnsL2
gene-AT1G21140	518284032082082	938701932411217	448004399333072	209529623773478	361446667150112	651965621577298	AT1G21140
gene-AT1G27760	160386018002205	325364138550012	155611327408002	209087695587179	365390953149795	651965621577298	SAT32
gene-AT1G27770	243608891792905	-469152980575371	223996873146575	-209446218594478	362188281883601	651965621577298	ACA1
gene-AT1G29530	60277904364009	296841110652232	142092876612634	208906398215488	367019640454106	651965621577298	AT1G29530
gene-AT1G48880	210991265261467	-358692921510342	171641172244519	-208978368546301	366372355326408	651965621577298	TBL7
gene-AT1G50750	720047132333108	-841890348518414	400979444455897	-209958480455477	357653806292879	651965621577298	AT1G50750
gene-AT1G55330	331798819486258	-418299501008142	19898185672035	-210219920500602	355358294314305	651965621577298	AGP21
gene-AT1G55335	331740701339519	-418342721598432	19902616208107	-2101948393237	355577967155572	651965621577298	AT1G55335
gene-AT1G63160	28469600630284	291312969763083	139353483874813	209046061614636	365764426762347	651965621577298	RFC2
gene-AT1G74930	258436512701174	50250433015239	238776194883562	210449927974367	353349173753359	651965621577298	ORA47
gene-AT2G07638	316590923162383	922621089778945	440950582296258	209234577937142	364075953068961	651965621577298	AT2G07638
gene-AT2G14610	245305823341561	-352088579969739	167590246449725	-210088944570745	356506721208251	651965621577298	PR1
gene-AT2G27285	122431307942776	-180885349769494	861095801154469	-210064140978253	356724560947664	651965621577298	AT2G27285
gene-AT2G30575	574203595378736	-30823773361487	146463627424487	-210453434094953	353318622872723	651965621577298	LGT5
gene-AT2G31280	105396570745978	243876388629322	116113778143313	210032256747619	357004753794723	651965621577298	CPUORF7
gene-AT2G33170	160940424249402	295036394855431	140321836974521	21025693592438	355034307213505	651965621577298	AT2G33170
gene-AT2G36770	6039569264552	89200758352438	426425186674729	209182668237838	364540225785037	651965621577298	AT2G36770
gene-AT2G37025	348549061445762	-560031289933745	266230007704458	-210356185902018	354166839589642	651965621577298	TRFL8
gene-AT2G40290	355455149819473	-15172748973547	72499551950614	-209280589539126	36366485342523	651965621577298	AT2G40290
gene-AT2G40520	253999205375951	-454792656314691	217279053583534	-20931270125394	363378179485846	651965621577298	AT2G40520
gene-AT2G45120	418445312064794	658272970741238	314579420003065	209254938144022	363893992000699	651965621577298	AT2G45120
gene-AT2G48020	190471663784624	305953011691176	145631205273037	210087536608352	356519083723613	651965621577298	AT2G48020
gene-AT3G01035	627006599933197	236486008253205	112993920666373	209290913049611	363572670362191	651965621577298	AT3G01035
gene-AT3G03470	275107159093353	507093143427826	242763012886049	208884021251562	367221092313456	651965621577298	CYP89A9
gene-AT3G07310	326721814104998	211313396961909	100878211719727	209473773731247	361943126233528	651965621577298	AT3G07310
gene-AT3G09440	448009931592599	-583112471885272	277827278039481	-209883088514587	358318112043058	651965621577298	AT3G09440
gene-AT3G12990	654785009275783	224870284483906	107163519892491	209838464348223	358711807298382	651965621577298	RRP45a
gene-AT3G22942	57417666593377	-408735989648051	194867609259241	-209750605142537	359488020479293	651965621577298	AGG2
gene-AT3G23730	2864124894946	-437712199265866	208218568909653	-210217658087829	355378104846139	651965621577298	XTH16
gene-AT3G51940	320396063573782	-289367871845535	138040293114057	-209625657348063	360594368104176	651965621577298	AT3G51940
gene-AT3G52072	112682116298103	262557655667671	124803053066092	210377590305125	35397999744522	651965621577298	AT3G52072
gene-AT3G55330	669468997636376	-239822407474396	113963362833088	-210438163206577	353451703534462	651965621577298	PPL1
gene-AT3G59470	655801021842472	-201335705801851	957647243233921	-210239947145832	355182974602158	651965621577298	AT3G59470
gene-AT3G63540	135950370260877	-186920704677422	890562657259467	-209890571038128	358252133810673	651965621577298	AT3G63540
gene-AT4G02920	82680816870844	-259704697462033	123664084554867	-210008183375836	357216430582256	651965621577298	AT4G02920
gene-AT4G16000	171845514765167	782226511996065	373180542317385	209610744209378	360726609888557	651965621577298	AT4G16000
gene-AT4G23070	216312277533033	-136617925373567	651905416719589	-209567096498496	361113892203037	651965621577298	RBL7
gene-AT4G25225	362047403109726	-311319794145344	149002950626742	-208935321640181	366759392624125	651965621577298	AT4G25225
gene-AT5G02110	102352366520179	-16637059497659	792314346297242	-209980540872568	357459622714753	651965621577298	CYCD7%3B1
gene-AT5G04660	164623108943485	-360983052347946	172709076166294	-20901220732625	36606835316508	651965621577298	CYP77A4
gene-AT5G08360	815370207485914	653574159257357	311625627538891	209730555352284	359665355724416	651965621577298	AT5G08360
gene-AT5G18340	322540749100997	-354780282067991	169853469021798	-208874322150264	367308439134936	651965621577298	AT5G18340
gene-AT5G20930	515276447310912	207009760743241	986612247486985	209818762406932	358885744385026	651965621577298	TSL
gene-AT5G23820	138631417084232	442055511126736	211423094343596	209085725709948	365408616421285	651965621577298	AT5G23820
gene-AT5G26260	242160627956925	156964076023461	75009237601869	209259660598856	363851798055884	651965621577298	AT5G26260
gene-AT5G41790	923670914159704	-476083775166429	227651827876194	-209128026604443	36502947745332	651965621577298	CIP1
gene-AT5G43420	443935421396842	-605667680238085	289424771004674	-209266013456845	363795043446565	651965621577298	AT5G43420
gene-AT5G47550	459854146917749	53964294249027	256979768124238	20999433007091	357338290999868	651965621577298	AT5G47550
gene-AT5G50450	382157110544743	33482603425572	159822494766467	209498690872626	3617215623987	651965621577298	AT5G50450
gene-AT5G52470	774224862631137	218299518759351	104061181233517	209779973830471	359228396569657	651965621577298	FIB1
gene-AT5G54280	544413693205762	-415836499538212	198295856299556	-209705087790653	359890717309647	651965621577298	ATM2
gene-AT5G59260	189308013180878	100362229220205	478755368810299	20963154829909	360542141672168	651965621577298	AT5G59260
gene-AT5G64395	807357621858426	-575141380888958	275138526800282	-209037021306159	365845564958732	651965621577298	AT5G64395
gene-AT5G65683	104407937303268	-221413839647484	105182859440271	-210503727342777	352880636388297	651965621577298	WAVH2
gene-AT1G34260	150507712958616	-380564392711489	18226002780096	-208802992791754	367951351011802	652619385037127	FAB1D
gene-AT3G03240	823215069501303	146518023990012	70196911000916	208724318350846	368661577603354	653391477621097	AT3G03240
gene-AT1G21830	209322562022402	213679709601389	102437842019276	208594505106015	369836007838909	654135125640666	AT1G21830
gene-AT1G45474	401966298878116	-275575951286605	13224572471957	-208381746836028	371767737676866	654135125640666	Lhca5
gene-AT1G56440	116133250220511	-247434820179038	11876327589414	-208342872252521	372121624413613	654135125640666	TPR5
gene-AT1G57943	218162375032477	-124841563262733	598645617315033	-208540010403244	370329974152876	654135125640666	PUP17
gene-AT1G61260	310936496106897	-446035777703103	214165891684898	-208266486411083	372817822551339	654135125640666	AT1G61260
gene-AT1G79530	592746179524753	465330079628397	2233907444708	208303204651892	372483025790196	654135125640666	GAPCP-1
gene-AT2G28315	379251290053147	878760296407162	421966210589467	208253711874127	372934360770439	654135125640666	AT2G28315
gene-AT2G31740	121836571791591	169643513970483	814256729488824	208341555957397	372133612052076	654135125640666	AT2G31740
gene-AT2G42870	105171876770808	415974951717146	199572097927067	208433421323838	371297773247709	654135125640666	PAR1
gene-AT2G44490	143663667276199	-475651343820975	228107309575696	-208520868842711	37050361577655	654135125640666	PEN2
gene-AT3G46100	22915281130798	-193282666986127	926907348992247	-208524257787219	370472868101563	654135125640666	HRS1
gene-AT5G02490	951381292130182	-55488450041468	266254741856611	-208403612474818	371568814283447	654135125640666	Hsp70-2
gene-AT5G43285	103278118750779	-169948048727574	815117079720333	-208495261546824	370736019369815	654135125640666	LURE1.1
gene-ArthCp003	165495108709175	888213809924825	426103648003202	208450177342333	371145490776616	654135125640666	matK
gene-AT1G18360	699071320841128	-285802940079939	137313608935664	-208138830735887	373983780509343	654638833337314	AT1G18360
gene-AT3G05075	194952312247562	-663338123331142	318710568224053	-208131825382337	374047854450319	654638833337314	AT3G05075
gene-AT3G09175	955784354332098	534409667925121	256733136397315	208157651725206	373811682003356	654638833337314	AT3G09175
gene-AT5G62630	811286172264499	440189256795598	211537327719096	208090582187997	374425271690519	65481717676737	HIPL2
gene-AT1G07885	105167145933074	119327393419178	573552768235011	208049546664003	374801110142328	654992498878875	AT1G07885
gene-AT5G37490	542151602611844	-103056036238598	495482116157061	-207991434762361	375333897900602	655441642278003	AT5G37490
gene-AT1G08733	45425135682585	712794299669058	342784218572364	207942565920252	375782441201377	655743118945164	AT1G08733
gene-AT1G65490	232367085865639	-728574685758269	350488767902684	-207873904238941	376413423912585	656362277779194	AT1G65490
gene-AT1G06002	754852289568342	397045077833318	191947207700055	206851187152332	385919154560805	656977023895999	AT1G06002
gene-AT1G06000	754852289568342	397045077833318	191947207700055	206851187152332	385919154560805	656977023895999	AT1G06000
gene-AT1G24807	583885876608061	-145442790427429	700206874183208	-207714028224998	37788613634049	656977023895999	AT1G24807
gene-AT1G32370	783295394833707	-227655994720078	109969327536239	-207017720141152	384357534240355	656977023895999	TOM2B
gene-AT1G06643	830320504467316	147237841272854	712376659201952	206685381070457	387479311920624	656977023895999	MIR5630a
gene-AT1G49780	706192430234304	-330791131532768	159363976184179	-207569577173745	379220972604132	656977023895999	PUB26
gene-AT1G52410	693752911339847	491276185198716	23713953775433	207167556220703	382957078494881	656977023895999	TSA1
gene-AT1G63970	339222965924116	-226562045429658	109374941284438	-207142552735608	383190473712848	656977023895999	ISPF
gene-AT1G71866	928717457665294	-492405425166262	237024213613491	-207744777488942	377602506598262	656977023895999	AT1G71866
gene-AT1G73500	197855757054137	592243569659242	28565606515988	207327496907082	381466968292405	656977023895999	MKK9
gene-AT1G76780	320727657808329	-689091738370498	331753055729059	-20771225056425	377902538938429	656977023895999	AT1G76780
gene-AT2G19310	752969924653554	-287861469254938	139234129760697	-206746341396099	386905082058389	656977023895999	AT2G19310
gene-AT2G23780	189505056837452	-155655580489862	751113585764225	-207233078245402	38234603590604	656977023895999	AT2G23780
gene-AT2G36300	119162731652055	-263281716808129	127366888684775	-206711272864436	387235329785072	656977023895999	AT2G36300
gene-AT2G39730	201980383511196	-32306836682147	156291382118025	-206709008803506	387256659150671	656977023895999	RCA
gene-AT3G04800	210715153939643	-947486448465826	457837879461988	-206948024829058	385010429346028	656977023895999	TIM23-3
gene-AT3G10020	199478128220874	-307972353549342	149044176338519	-206631591461752	387986596769155	656977023895999	AT3G10020
gene-AT3G11390	154300711206007	-889618551163688	429571758101683	-207094282709598	383641392705329	656977023895999	AT3G11390
gene-AT3G12833	22462193251825	-788122299670009	37962063977041	-207607863509913	378866788060353	656977023895999	AT3G12833
gene-AT3G15740	939927255905187	-15516061292157	749689200775052	-206966583967277	384836478139092	656977023895999	AT3G15740
gene-AT3G17250	404201217663846	248176118639193	119871917313715	207034411562548	384201311292698	656977023895999	AT3G17250
gene-AT3G49780	264866991351392	694596588970535	334984095695939	20735210951657	381238099693652	656977023895999	PSK4
gene-AT3G52070	1032520034091	271532778482811	130893178233896	207446088594169	380365277537661	656977023895999	AT3G52070
gene-AT3G56880	437812020693261	-369380099261981	178578975745659	-206844113490756	385985605210411	656977023895999	AT3G56880
gene-AT3G59030	154141425896437	-437136203608632	211556893948146	-206628200788284	3880185927949	656977023895999	TT12
gene-AT4G19960	561246668789602	393113353314128	189959305025444	206946089459252	385028573039487	656977023895999	KUP9
gene-AT4G25410	18095968896477	884016850981393	42609724381881	207468333533109	38015892859372	656977023895999	AT4G25410
gene-AT4G38062	189347560980973	-543007845497779	262364286603468	-20696713433352	38483132068292	656977023895999	AT4G38062
gene-AT4G39364	322656496936812	-398727481360149	192110408499803	-207551212073216	379390966940386	656977023895999	AT4G39364
gene-AT5G05190	229128132936068	-457687093060151	220671197104536	-207406811158656	380729856238691	656977023895999	AT5G05190
gene-AT5G06770	50514880906329	-210118505197454	101693383073356	-206619643134388	38809935690242	656977023895999	AT5G06770
gene-AT5G06800	522568156046609	640609373244643	309687332518348	206856821696667	385866230072045	656977023895999	AT5G06800
gene-AT5G14430	36243024175372	213254020779624	102942948226097	207157483299629	383051089711092	656977023895999	AT5G14430
gene-AT5G36970	154377605828681	-32217922921747	155927694518475	-20662091504168	388087352188186	656977023895999	NHL25
gene-AT5G49920	319982153740136	-433702320189697	20870666475556	-207804729522008	377050032657133	656977023895999	AT5G49920
gene-AT5G53460	104362443597195	326131516590588	157090586975805	20760729389904	378872055432872	656977023895999	GLT1
gene-AT5G54390	449967817924466	290914580866335	140584491406841	206932199956858	38515880558795	656977023895999	HL
gene-AT5G58690	138034943425603	-529975236417728	255487035490142	-207437232735114	380447452937531	656977023895999	PLC5
gene-AT5G59200	654544790390692	-555111758377637	26829989357399	-206899731111728	385463390232187	656977023895999	OTP80
gene-AT5G64687	316645748469079	714002659975973	345321388591625	206764678807761	386732490112141	656977023895999	AT5G64687
gene-AT5G65000	766745284296363	204943726223542	98885972625975	207252576660917	382164358509337	656977023895999	AT5G65000
gene-AT3G11210	380535963524916	346862900396967	167945146108059	206533447637592	388913636191615	657886860595453	AT3G11210
gene-AT4G03811	110338524783925	118915274262855	576293371590609	20634503210516	390698631615439	660436299971845	AT4G03811
gene-AT1G28490	170769058992122	-187503227742202	908929043831596	-206290280869209	391218632258379	660845290183717	SYP61
gene-AT3G11340	453334086345733	100331139045291	486450912150114	206251312392092	391589093866308	661001277977311	UGT76B1
gene-AT1G54140	651673947866273	-225634390380487	109450590793051	-206151824988424	392536242147439	661280116368243	TAFII21
gene-AT1G66910	111463382863925	-324064424573951	157176835598878	-206178234432062	392284627301605	661280116368243	AT1G66910
gene-AT5G42930	153451236967254	331190827892316	160658155258103	206146290775122	392588986492023	661280116368243	AT5G42930
gene-AT2G46910	240684451096818	-229403148924249	111327034644429	-206062390556747	393389342935526	661495677972267	AT2G46910
gene-AT5G43210	178709011034629	-302397152322188	14677569346209	-206026723627978	393730002886867	661495677972267	AT5G43210
gene-AT5G07145	159664300590387	-380573351059782	184729789623582	-206016231510502	393830262267327	661495677972267	AT5G07145
gene-AT5G55250	222062919796631	572485673027985	277793030658298	206083526167428	393187591795283	661495677972267	IAMT1
gene-AT5G10140	247718246660882	482372148637535	234265886185167	205907977679799	394865967977579	662581295201959	FLC
gene-AT5G67530	126090505774669	-156826197151867	761697396407721	-205890420384109	395034163041686	662581295201959	PUB49
gene-AT1G05840	203907439619844	165531170544813	805036642007939	205619423895963	39763797369126	664136452615613	AT1G05840
gene-AT1G54000	292184060075102	163319224152084	794205403277406	205638520561713	397454011752987	664136452615613	GLL22
gene-AT2G19590	104285474338084	-507283641961974	246657706954093	-205663000855022	397218293909445	664136452615613	ACO1
gene-AT2G46820	315539790195935	-247811880465854	120456311631924	-205727601242755	396596833965242	664136452615613	PSI-P
gene-AT5G44250	166143241589795	18716740567665	910013387640071	205675441942705	397098545623598	664136452615613	AT5G44250
gene-AT5G49910	141304664334794	-236038251548876	114722557447047	-205747027264298	396410115826825	664136452615613	cpHsc70-2
gene-AT5G53400	308890010999815	-307081717257386	14937222745244	-205581534462395	398003183963576	664279611886398	BOB1
gene-AT1G50320	671624259019728	-1726521757293	84019501108814	-205490598552468	398880862315335	664344881194714	THX
gene-AT4G32320	207877347538475	-163825517598974	797212496423386	-205497929766481	398810043456811	664344881194714	APX6
gene-AT5G48410	128362371411874	10431658895086	50753376475268	205536254325254	398440005343663	664344881194714	GLR1.3
gene-AT1G68820	125646576537441	218927152919672	106557966696133	205453575840067	399238661357443	664475158577196	AT1G68820
gene-AT1G05607	656446847325035	234058076684955	113984391578744	205342216985263	400316509767305	664577331160473	AT1G05607
gene-AT1G06717	258948735493773	-206949472573441	100867512750788	-205169600131559	401992156120358	664577331160473	AT1G06717
gene-AT1G45231	328587757236951	236873342295643	115395162310479	205271466804058	401002586194677	664577331160473	AT1G45231
gene-AT1G55530	237991149305848	-248508690160069	121139017100649	-205143393192298	402247074565081	664577331160473	AT1G55530
gene-AT1G76670	603100703603694	-20273771109399	988336944042805	-205130155576993	402375890747642	664577331160473	AT1G76670
gene-AT2G40180	115875560025997	-970733576689453	47287206870752	-205284608867408	400875070019116	664577331160473	PP2C5
gene-AT3G54110	341094309198897	351191686728346	171097989475233	205257634999377	401136832024545	664577331160473	PUMP1
gene-AT4G30480	122965713424384	-190181743664553	926926799837646	-205174501047832	401944499455149	664577331160473	TPR1
gene-AT5G03985	111747780510642	645553396100958	314324285100692	205378148205812	399968460100038	664577331160473	AT5G03985
gene-AT5G56850	156952006131495	-36412286392301	17749049166396	-205150631174316	402176656034682	664577331160473	AT5G56850
gene-AT5G65490	180341777397519	-16037435293322	781064908044833	-205327817549338	400456062759882	664577331160473	AT5G65490
gene-AT5G11425	449965567822089	583264844007394	284392026707665	205091841272663	402748927175566	664731510568172	AT5G11425
gene-AT1G21310	127139106965016	125561881962806	612563170299981	204977850531427	403860500647671	664944165144543	EXT3
gene-AT2G35965	160284653507121	-301986581971582	147320978361977	-204985457827725	40378623765613	664944165144543	AT2G35965
gene-AT2G45080	145878063464276	-478206806862406	233410507007332	-204878012131384	404836204385978	664944165144543	cycp3%3B1
gene-AT3G10810	134145198540175	260570304404594	127170375251936	204898588911435	404634947664877	664944165144543	AT3G10810
gene-AT4G13885	565296494237922	53751964306649	262360793627801	204878036704312	404835963993258	664944165144543	AT4G13885
gene-AT4G39550	225459618519937	326921192231291	159447931110966	205033197955873	403320459275563	664944165144543	AT4G39550
gene-AT5G07820	86500907030944	-331579231906445	161786631564603	-204948473616031	404147389001721	664944165144543	AT5G07820
gene-AT3G60490	531686613745774	916622199717619	447485650882478	204838344628474	40522442255692	665122158212039	AT3G60490
gene-AT1G17665	875387846699334	214447845333335	104789022638564	204647242558033	407099127248457	665641368986192	AT1G17665
gene-AT1G78380	168529189575058	291137050410057	142271505470663	204634827927712	407221168218927	665641368986192	GSTU19
gene-AT2G22795	505197005657955	-587557895087302	287016988616823	-204711887585063	406464140676712	665641368986192	AT2G22795
gene-AT3G24300	469003780849751	110993098164589	542279491459371	204678767891234	406789359439836	665641368986192	AMT1%3B3
gene-AT3G24350	127676906565024	-247496679991094	120868203994303	-204765746335371	405935745418929	665641368986192	SYP32
gene-AT5G12180	225486578827914	767941351432851	375089139657114	20473569353004	406230514416879	665641368986192	CPK17
gene-AT3G54890	20388240348516	-250077749125927	122243330025027	-204573737540305	407822163922344	6661655924359	LHCA1
gene-AT1G10640	238854862066992	-634584571657402	31025480185864	-204536583432651	408188046516903	666305309173574	AT1G10640
gene-AT1G03350	199144233743193	-210119847510229	102841129797851	-204314993352611	410375981667533	667291190741469	AT1G03350
gene-AT1G75130	883571854695143	217409846066351	106383117555832	204364988600987	409881472722852	667291190741469	CYP721A1
gene-AT2G02950	102969977597628	25781506696511	126181390160226	204320991104738	410316630517976	667291190741469	PKS1
gene-AT2G25605	11984388189506	-178770818103449	875262935268837	-204248130361581	41103812144802	667291190741469	AT2G25605
gene-AT3G51410	34218051405893	792958775360237	387947900841748	204398264210148	409552619651838	667291190741469	AT3G51410
gene-AT3G56950	422287767440919	-306977081729639	15024026447824	-204324108983514	410285780217148	667291190741469	SIP2%3B1
gene-AT5G57010	384135216984082	-117184293043644	573594595214667	-204298112327554	410543068005707	667291190741469	AT5G57010
gene-AT5G64870	866746953006735	-769614729269887	376766354860637	-204268433033136	410836969810779	667291190741469	AT5G64870
gene-AT1G72770	81113826746389	29812655419424	146035954629039	204145996067572	412051297716068	667888105681064	HAB1
gene-AT1G73790	271275009923713	-305337952313281	149570892461248	-204142629149846	412084733661084	667888105681064	GIP2
gene-AT3G06740	5108541599308	-384153470685093	188194189470723	-20412610600013	412248853887374	667888105681064	GATA15
gene-AT3G59580	934935194167162	612640466108019	300208097632734	204071932415863	412787334667511	66830494434896	AT3G59580
gene-AT2G36740	117454934654655	304358494925104	149177180729132	204024833716184	413255975717674	668608221571271	SWC2
gene-AT1G28140	393643690882316	-18701586996641	918053039014077	-203709221601457	416408018013292	66915276295618	AT1G28140
gene-AT1G68870	355321557650032	-328540892463026	161089495311417	-203949296524825	414008526069736	66915276295618	SOFL2
gene-AT2G18510	195023784403014	-276636490343139	135746391382583	-203789203915908	415607309183005	66915276295618	emb2444
gene-AT2G33360	338157943763653	279982389962221	137408878570412	203758587418171	415913659055604	66915276295618	AT2G33360
gene-AT4G10040	791593180736042	-417977021276922	20516253215761	-203729704874096	416202834156826	66915276295618	CYTC-2
gene-AT4G16260	611295447726185	138888688469621	681360461954297	203840252296497	41509694195578	66915276295618	AT4G16260
gene-AT4G17570	718814957529965	269058526593469	132046868076832	203759869894767	415900822709071	66915276295618	GATA26
gene-AT4G32590	443972488263548	-19649000417462	964391511744805	-203745057667632	416049099169757	66915276295618	AT4G32590
gene-AT4G35590	219913988857072	-119808765728904	588097049327542	-203722779881142	41627219321662	66915276295618	RKD5
gene-AT5G04110	443178623386976	235994820678071	115803766405564	203788553691404	415613813368505	66915276295618	GYRB3
gene-AT1G09930	199104178685631	-161448076318947	794800954886269	-203130199235919	422243694022748	669217300314881	OPT2
gene-AT1G16590	133109937412418	341574797893422	167796415958259	20356501415286	417854989751716	669217300314881	REV7
gene-AT1G24330	201613483914528	358793575148924	176411117556295	203384900066986	419668222916762	669217300314881	AT1G24330
gene-AT1G34670	113035445548172	142183198185585	698151351336955	203656696951607	41693455630352	669217300314881	MYB93
gene-AT1G48360	503320009461033	312633203532341	15382240201662	203242960344984	421101836991807	669217300314881	AT1G48360
gene-AT1G49130	133494586621106	466757748215685	230044309679578	20289906273527	424592449673035	669217300314881	BBX17
gene-AT1G53860	27739098268832	937377987764872	46106343078789	203307815187821	420446279300712	669217300314881	AT1G53860
gene-AT1G59930	913472896333626	-157805315882595	777765025227816	-202895875700211	424624912664576	669217300314881	AT1G59930
gene-AT1G71528	443778630638285	297630790990861	146701601782328	202881759554662	424768724311612	669217300314881	AT1G71528
gene-AT1G71800	779774166545296	-170546158310608	840764030549903	-20284663962023	425126695884336	669217300314881	CSTF64
gene-AT2G20370	139880409838477	-213054960307385	104845497244458	-203208498129992	421450535440157	669217300314881	MUR3
gene-AT2G32760	664459985114209	-19839790339179	975085569115665	-203467172190563	418839153699752	669217300314881	AT2G32760
gene-AT2G34810	338120210123299	550972014321145	271519237619304	20292190680561	424359822471557	669217300314881	AT2G34810
gene-AT3G06260	254644954626827	918110992730223	452073695512618	203088788806691	422663687126053	669217300314881	GATL4
gene-AT3G19002	49041846329711	408926603375612	201475992808539	202965424155627	423916972078614	669217300314881	AT3G19002
gene-AT3G30340	588337057487294	893806514951692	440642371517643	202841708543207	425176977942302	669217300314881	UMAMIT32
gene-AT3G44530	567042409139698	23757009862844	116962567222507	203116351042886	422384105937075	669217300314881	HIRA
gene-AT3G53310	145631571144178	-378100785724863	186101748141426	-203168852254697	421851985797313	669217300314881	AT3G53310
gene-AT4G13500	359812031070111	-216667216276309	106769456857422	-202929960171702	424277838622737	669217300314881	AT4G13500
gene-AT4G14870	220263057924689	-162098476003621	797567981687531	-203240952151371	421122149763029	669217300314881	SECE1
gene-AT4G18465	800469771142955	197692137772144	973070714469738	203163176974115	421909479611521	669217300314881	AT4G18465
gene-AT4G08335	132546768884757	341269202370023	167701979287857	203497420733623	418534683073599	669217300314881	MIR5634
gene-AT4G32510	131684166758988	10982930660864	540595638218129	203163508626615	421906119601028	669217300314881	AT4G32510
gene-AT5G01820	10862795388511	457418831052086	224828620756249	203452224860643	418989677177939	669217300314881	SR1
gene-AT5G02060	140223810269309	293293313320397	144321784244682	203221790012761	421316015475055	669217300314881	AT5G02060
gene-AT5G05300	863052658767996	-100053054534433	49208486557243	-203324795242472	420274786336943	669217300314881	AT5G05300
gene-AT5G14230	992768372023286	-399181995193517	196668808407523	-202971685457289	423853286686146	669217300314881	AT5G14230
gene-AT5G17390	113571785241852	129956864854451	64053490188681	202888030725008	424704830162418	669217300314881	AT5G17390
gene-AT5G25980	209719415108494	412504618558271	20262654592666	203578764407095	417716836934395	669217300314881	TGG2
gene-AT5G44005	288519935904654	518448789903146	255013427601267	203302545587435	420499512569108	669217300314881	AT5G44005
gene-AT5G58260	193422948653609	-353279870949042	173768027364121	-203305450552629	420470166034717	669217300314881	NdhN
gene-AT1G02940	525455423515333	-855935377137442	422651149391854	-202515804906489	428511377942396	669326390304073	GSTF5
gene-AT1G33970	322685329274	-220264925727021	108779929742552	-202486732845222	428809892370955	669326390304073	AT1G33970
gene-AT1G55365	577236585657914	-588774777045499	290745118975885	-202505472531882	42861745152476	669326390304073	AT1G55365
gene-AT2G17525	20156249702949	421588941549499	208215466641761	202477245494376	42890734734426	669326390304073	AT2G17525
gene-AT2G27490	620434389169154	-210228700429231	1037967845805	-202538740750864	428275994707759	669326390304073	ATCOAE
gene-AT2G08435	486427480248945	407472412282414	201086820916101	20263506600088	427288632679855	669326390304073	AT2G08435
gene-AT2G45350	614096077120133	613394267635956	302888272706521	202515027126948	428519361961935	669326390304073	CRR4
gene-AT3G19895	683741990197837	231254627477005	114030489551683	202800696889222	425595367565567	669326390304073	AT3G19895
gene-AT3G07675	627272790295577	-589760782578167	29093968812908	-202708948500869	426532620285168	669326390304073	AT3G07675
gene-AT4G17750	337745496129435	-244502627373873	120610532380696	-202720792743143	426411527779633	669326390304073	HSF1
gene-AT5G27320	128775535568032	261406425126998	128978812732552	202673927282185	426890838387548	669326390304073	GID1C
gene-AT5G35690	229764789257327	232431361295788	114659354583843	202714695315876	426473862686351	669326390304073	AT5G35690
gene-AT5G38140	829091302907253	-47232494495769	233084761943861	-202640850915621	427229396923865	669326390304073	NF-YC12
gene-AT1G59865	999299533877016	-736152770639137	363766001560467	-202369866200036	430011663498487	670169652876625	AT1G59865
gene-AT5G02840	381176951367104	-317444648540119	156857435757627	-202377813335307	429929850854512	670169652876625	LCL1
gene-AT1G34420	137844487779022	-625896579168964	309373006767068	-202311308833809	430614894435016	670230792143878	AT1G34420
gene-AT3G20420	661006164880791	513761611633805	253945038026583	202312128492947	430606445752212	670230792143878	RTL2
gene-AT1G54890	410552854264128	177574721018167	878180014825968	202207654490245	431684447153206	67145577588287	AT1G54890
gene-AT1G05610	115984123188145	-118287133695338	58616822605749	-201797245973097	435941296378858	672462174533526	APS2
gene-AT1G09040	253691320264913	310181566869185	153482214146503	202096098622286	432838038720926	672462174533526	AT1G09040
gene-AT1G09495	107075519669007	155671113477942	770969949367288	201915928896706	434706661761684	672462174533526	AT1G09495
gene-AT1G60930	177456519858338	416186605101168	206159335204734	201876187021974	435119759142281	672462174533526	RECQ4B
gene-AT2G16790	251850265571809	446888348234094	221240354619712	201992240069514	433914373211694	672462174533526	AT2G16790
gene-AT2G21960	466832521441749	-228692387141275	113331491106667	-201790680514413	43600968189345	672462174533526	AT2G21960
gene-AT2G08740	150793954286824	-518167090313362	25642828893214	-202070954211486	433098414761561	672462174533526	AT2G08740
gene-AT2G43190	279043430023919	-260414811444725	12895601191657	-201940807236815	434448232217734	672462174533526	POP4
gene-AT3G11290	103418240553347	-16727106077676	828195357536393	-201970536606648	434139581703763	672462174533526	AT3G11290
gene-AT3G19090	79303981597471	164525064368613	814920019528273	201891057313638	434965150912775	672462174533526	LARP6c
gene-AT3G47490	129673353941881	-212031190834266	105048670589085	-201840908262095	435486742414116	672462174533526	AT3G47490
gene-AT5G05880	107643383228817	465632969236043	230508171819781	202002803440778	433804796883141	672462174533526	AT5G05880
gene-AT5G51700	870885910033286	-202538362119404	100337848485545	-201856393351489	435325628358986	672462174533526	PBS2
gene-AT1G75690	558971735290928	-251659329561371	12476778870796	-20170216380962	436932552724244	672576164546445	LQY1
gene-AT3G24050	388302143296483	-169699521048453	841270196596765	-201718213405095	4367650980903	672576164546445	GATA1
gene-AT5G45720	766998654906626	522909051470963	259213498725631	201729097458943	436651569358884	672576164546445	AT5G45720
gene-AT5G07880	284653011195707	423489988727509	210018791862216	201643855281932	437541375424669	673077402570751	SNAP29
gene-AT1G19570	565305342425624	330217523721269	163950492868355	201412949692331	439959393694595	674208603967921	DHAR1
gene-AT1G58030	598778783274895	256983197001684	127621582358251	201363431053767	440479413989162	674208603967921	CAT2
gene-AT1G59910	162173228028447	-426975102695469	211990585810933	-201412294353615	439966272352529	674208603967921	AT1G59910
gene-AT1G66500	41813688011863	-410410940300004	203710811845329	-201467431493825	439387851632369	674208603967921	AT1G66500
gene-AT1G66880	194027181291302	-502846482203236	249754611711705	-201336215078054	440765443623957	674208603967921	AT1G66880
gene-AT1G71110	443583202948378	281360768192714	139758213695696	201319665408244	440939451056014	674208603967921	AT1G71110
gene-AT2G30830	119853993620919	-113563791742494	564143226106042	-201303120355374	441113467905128	674208603967921	AT2G30830
gene-AT3G14340	128376496600783	-303639816551692	15072683383811	-20145040456288	439566405496979	674208603967921	AT3G14340
gene-AT5G18940	1124795194685	136265646664866	676434252956599	201446993657208	43960218151438	674208603967921	AT5G18940
gene-AT5G24300	343251306064241	-213991084070845	106296614282548	-201315051768285	44098797037337	674208603967921	SS1
gene-AT3G17580	654357524457588	625702035533214	310947211904128	201224520297719	441940956294523	675039248602308	AT3G17580
gene-AT3G01190	394844960626006	269032895713484	13371766146709	20119473580511	442254864624144	675084866250611	AT3G01190
gene-AT1G62250	926466744433691	-225152750621336	111955933110667	-201108368592466	443166180617066	6751750394055	AT1G62250
gene-AT3G02470	364496331980258	305600077189398	15194541380158	201124910284209	442991515998442	6751750394055	SAMDC
gene-AT5G38212	93041983020985	-355618558518519	176805601684065	-201135345900395	44288135565169	6751750394055	AT5G38212
gene-AT3G07375	872956576841422	-256917366275636	12783548524609	-200974999845354	444576552852956	67661769975278	AT3G07375
gene-AT4G38240	181662995327753	195360884077059	972230559246301	200940900508731	444937760102235	67661769975278	CGL1
gene-AT5G14470	665221432917469	11203298178802	557549651331006	200938125457653	444967166539149	67661769975278	AT5G14470
gene-AT1G15980	606404064987164	-375605017897728	187471164101003	-200353488867955	451199066818821	678433485901607	PnsB1
gene-AT1G28370	280178352726584	-758995985902241	378576854814943	-200486632040212	449773401239425	678433485901607	ERF11
gene-AT1G51130	188710721884321	402384469922581	200642586167402	20054788846614	449118758890297	678433485901607	AT1G51130
gene-AT1G52030	191831633256598	930922526911631	463624271370766	200792448626392	446513167125744	678433485901607	MBP2
gene-AT1G62290	457753435259973	32704328793206	16323290187041	200353779283847	451195952972793	678433485901607	AT1G62290
gene-AT1G71530	443229680000712	293893566269034	146615440382564	200451988891605	450143985781035	678433485901607	AT1G71530
gene-AT2G03750	809730183244592	27053259265425	135025875786485	200356110322173	451170960181382	678433485901607	AT2G03750
gene-AT2G13810	155214523208572	236511714621482	118039751492349	200366157697996	451063248168108	678433485901607	ALD1
gene-AT3G05150	886403495678782	6851608362323	341757805934737	200481400668619	449829345748584	678433485901607	AT3G05150
gene-AT4G04955	767792662707801	396219850255177	197769632952346	200344129854683	451299424079792	678433485901607	ALN
gene-AT4G14210	52797382144475	-298452376234067	148969357096948	-200344810537	451292124447911	678433485901607	PDS3
gene-AT4G31580	349906861100272	-127457959542614	635004030579617	-200719922086594	447284545617168	678433485901607	RSZ22
gene-AT4G33010	33716695411921	-504689281809862	251636426146414	-20056288731275	44895858997787	678433485901607	GLDP1
gene-AT4G35790	523365485285097	213568968391197	106445933751106	200636098407073	448177478368483	678433485901607	PLDDELTA
gene-AT5G43196	890471844986326	165748683884905	826019456382014	200659539680686	447927618615055	678433485901607	NA
gene-AT5G59720	461478427633107	-598111522035435	297935078652724	-200752299709092	446940044595474	678433485901607	HSP18.2
gene-AT5G60142	173988135325254	-115363425772627	575296996247513	-200528468817163	449326208023993	678433485901607	AT5G60142
gene-AT5G64410	220555537080276	430630845959725	214878520131362	200406651021454	450629362783274	678433485901607	OPT4
gene-AT1G34780	103683495308441	198858728123458	992905122160199	200279688043923	451990948523964	678845716659296	APRL4
gene-AT1G54350	315112754907127	-205784922531928	102772737932444	-200232986560304	452492659777743	678845716659296	ABCD2
gene-AT5G06160	130495768465021	-124656309258508	622605678619731	-200217109382718	45266333424653	678845716659296	ATO
gene-AT5G10540	667490362355411	-198009847135734	988999918320442	-200212197663274	452716144614375	678845716659296	AT5G10540
gene-AT2G01110	755985898666995	-234753811619262	117287859690601	-200151842005243	453365507380702	678962697789359	APG2
gene-AT3G51510	551009084099972	-21051807000402	105166430516668	-200176110351729	453104311438977	678962697789359	AT3G51510
gene-AT1G11570	11574020800285	-112242065968762	560989241614934	-200078820844492	454152186846236	679712533046253	NTL
gene-AT2G04650	249883579446215	-306786789449995	153397733365322	-199994343279748	45506372477768	68064817789749	AT2G04650
gene-AT3G15360	268317615193031	-212906602282935	106505160773473	-199902615738751	456055237607552	681702190705578	TRX-M4
gene-AT1G14200	269086661934566	-405034637296205	202764448664147	-199756239303613	457641238114424	682982752091526	AT1G14200
gene-AT1G20030	771637370125501	-347729232715256	174100308042843	-199729246102015	457934218516877	682982752091526	AT1G20030
gene-AT2G04560	159499084893831	337607876338056	169030795347462	199731578878313	457908892655751	682982752091526	LpxB
gene-AT2G21045	442734913407753	123626114741537	619053602596966	199701793548923	458232346709977	682982752091526	AT2G21045
gene-AT5G08330	338076890733813	-257062952605215	128730314263085	-199691078264485	458348756505232	682982752091526	TCP11
gene-ArthCp033	881175283865957	126837623248182	63538800191102	199622314029694	459096397450463	683668175326138	ycf4
gene-AT1G27700	783081237123371	-197932520772504	991729651280766	-199583142963291	459522744959896	683874582308193	AT1G27700
gene-AT3G62720	201276112012593	-444727627931526	222864915615976	-199550309075048	459880373947016	683978526132586	XT1
gene-AT1G11790	128667594075663	-251895057288847	126276409536668	-199479109528928	460656689733373	684641227157017	ADT1
gene-AT1G06647	925075465327271	156714035117143	78608339173288	199360572638069	461951590812094	684641227157017	MIR5630b
gene-AT1G68060	263163905749169	-176782293918003	886663105194107	-199379327821814	46174650465578	684641227157017	MAP70-1
gene-AT2G32140	219524404052502	-116317300879154	583378370779661	-19938569324005	461676916839599	684641227157017	AT2G32140
gene-AT4G16845	131239304646175	-180950733178466	907698331587273	-199351179661244	462054330946209	684641227157017	VRN2
gene-AT5G66400	642890457759337	-999297350260818	501130605561544	-199408565186525	461426949767466	684641227157017	RAB18
gene-AT1G02220	242373480113019	952774388274937	478195436188794	199243722580986	463231063423727	685103465114606	NAC003
gene-AT1G62520	192272549081209	-454665104013912	228168889623553	-199266913541125	462976892414589	685103465114606	AT1G62520
gene-AT3G01470	385853441437241	195498930028962	9810948561173	199266084018269	462985981891317	685103465114606	HB-1
gene-AT1G21120	403615428690168	-944610180788241	474384891598389	-199123158751004	464554326752395	685354604837006	IGMT2
gene-AT1G33110	235601628143715	382313375015782	191992001044632	199129845480857	464480852459755	685354604837006	AT1G33110
gene-AT4G16840	553615626455067	-301299528102975	151285662907664	-199159340225697	464156878705406	685354604837006	AT4G16840
gene-AT5G49800	795402825114182	523113604750139	262696907585441	199131999519256	464457185806448	685354604837006	AT5G49800
gene-AT4G18430	119875094979405	113111779151415	568256486360787	199050572877404	465352535551153	686106309704979	RABA1e
gene-AT5G05330	677587480063114	-536367448095875	269499155168704	-19902379573699	46564728844556	686115257562656	AT5G05330
gene-AT4G15550	632950637406288	338470285233914	170137436995857	19893933469925	466578034145427	686210404550393	IAGLU
gene-AT4G20260	291878095008625	-209575623520553	105336245604173	-198958698706696	466364507990169	686210404550393	PCAP1
gene-AT5G38040	813920833273247	487889084871784	245230230289865	198951444238785	46644449308906	686210404550393	AT5G38040
gene-AT2G05710	111243138274829	225697872502461	113479711411801	198888303199359	467141150673614	686578727534027	ACO3
gene-AT3G58460	181871348766255	145856694194627	733448361302707	198864298961095	467406227605527	686578727534027	RBL15
gene-AT3G51090	306116537135732	360265296553457	181250267000755	198766767362586	468484563778716	68731312514375	AT3G51090
gene-AT5G05600	449699837605365	81085617311216	407895148275051	198790345151491	468223689594161	68731312514375	AT5G05600
gene-AT2G13975	480808077630432	-286323508362094	144095131282832	-198704498766231	469174116747209	68747603161103	NA
gene-AT5G40340	743935211890365	-483879833171877	243488522766557	-198727984249095	468913941849604	68747603161103	AT5G40340
gene-AT1G75310	18375058379673	-305755287328473	153902994798457	-198667535825975	469583842472303	68765244510408	AUL1
gene-AT4G24930	235943240106674	-205992423340123	103703884014147	-198635205709384	469942461165753	6877538469536	AT4G24930
gene-AT1G19920	178938166015588	176545803148466	890320753308569	198294606176926	473734547781626	689792608785394	APS2
gene-AT1G26200	729881083612433	-53715793538403	270918831036911	-198272646212195	473979920910979	689792608785394	AT1G26200
gene-AT1G53590	168982583987363	-204286275873245	10302978638612	-198278850261468	473910588159129	689792608785394	NTMC2T6.1
gene-AT1G68670	294293055710424	33166227677894	167287595013851	198258739239738	474135367923817	689792608785394	AT1G68670
gene-AT2G21730	24551299807674	961939984881904	485191896243967	198259697313291	474124657556024	689792608785394	CAD2
gene-AT3G01640	165114669196517	-2844054604282	143360639585245	-198384620249331	472729877345878	689792608785394	GLCAK
gene-AT4G37990	648209431663753	153761327205973	775023987883785	19839557176265	472607767016594	689792608785394	ELI3-2
gene-AT5G13180	33399657450733	300979336427141	151762641690373	198322415236551	473423972158251	689792608785394	NAC083
gene-AT5G22210	909558425163415	-246844378018252	124511934950283	-198249571911974	474237860375871	689792608785394	AT5G22210
gene-AT5G66190	397858376710756	-204008911109632	102842522050243	-198370194587376	472890765229593	689792608785394	FNR1
gene-AT1G09985	114782706473986	-678133844459988	342157670673126	-198193377668809	474866529784047	689862641404489	AT1G09985
gene-AT2G18380	932605669194782	593945091111611	299677540093503	198194729884093	474851393740575	689862641404489	GATA20
gene-AT3G59880	662206158223087	-577319278274028	291372866094518	-198137625514777	4754909456618	69034778897642	AT3G59880
gene-AT4G08775	341042961364835	724945240131874	365973570820758	198086774000117	476061076907012	690753578440107	AT4G08775
gene-AT3G59068	172723538759541	-422444937869152	213335747384235	-198018823872163	476823809387847	691438162155031	AT3G59068
gene-AT1G09437	230905220144279	-14186299916382	716540702135665	-197983169331476	477224438312231	691597147888219	AT1G09437
gene-AT4G21420	243341144972483	929349937367285	469508141527732	197941176130253	477696653832791	691859620453622	NA
gene-AT3G19200	10710482227686	624692198576252	315648033756065	197907837771934	478071824846959	691981307012038	AT3G19200
gene-AT3G04860	198241575659934	33439606020426	169034138087221	197827529981969	478976580148907	692026527683835	AT3G04860
gene-AT4G36910	763859679305464	265658402847685	134255456259909	197875311922809	478438090979518	692026527683835	LEJ2
gene-AT5G61340	256784127062771	289599493317768	14638847754214	197829431783251	478955137649179	692026527683835	AT5G61340
gene-AT3G06340	762502215057753	246063549204879	124419867739322	197768695366578	479640329493607	692263913530709	AT3G06340
gene-AT3G24005	118710738759049	-12493271819261	631734805327803	-197761334564721	479723425583825	692263913530709	NA
gene-AT1G51920	91036544355886	-116145142050128	587545383472695	-197678588441374	480658379202998	693192214715877	AT1G51920
gene-AT2G24165	132273707812282	-135044158475952	683293897996798	-197637003450284	481128828387692	69344990080596	NA
gene-AT3G45310	950695539633943	242521040388539	122749376984654	197574151776638	481840600810806	693634497847996	AT3G45310
gene-AT3G63470	462724722020254	-587252037774916	297221023135797	-197580921961435	4817638884339	693634497847996	scpl40
gene-AT1G30820	65125999224136	447890903050507	226809219261075	197474734276542	482968274185472	693996793988278	AT1G30820
gene-AT3G01505	424733939867332	-192559347440924	974945328641427	-197507841500459	482592499429434	693996793988278	AT3G01505
gene-AT4G22790	457698355211197	673307441650758	340953632368331	197477714777177	482934434739737	693996793988278	AT4G22790
gene-AT2G36880	657385293401384	-3322384507022	168270930192525	-197442570931339	483333571041731	694102053350381	MAT3
gene-AT3G47960	124640030013031	-582365147844365	295071062902375	-197364371184389	484222696901001	694958987756406	GTR1
gene-AT2G04050	558287020003604	918476543495221	465559345793906	197284524903902	485131960747964	695150592374132	AT2G04050
gene-AT3G24520	208903494461082	400132335633516	202908220307842	197198681761861	486111113950354	695150592374132	HSFC1
gene-AT3G60450	110647238796405	205957960528648	104405414203841	19726750963943	485325910349342	695150592374132	AT3G60450
gene-AT4G33700	140492086833219	239897367792615	121644370891322	197212058424752	48595842657248	695150592374132	AT4G33700
gene-AT5G03490	713675677232036	355890678692305	180433683308021	197241818804286	485618872385895	695150592374132	AT5G03490
gene-AT5G35760	206272788193032	887872057617358	450188131414699	197222448940902	485839852238052	695150592374132	AT5G35760
gene-AT5G26850	160417943979078	275405968706314	139689971497844	197155147039718	486608318200314	695443168891573	AT5G26850
gene-AT1G64330	195062811738878	-36559426089146	185469794756132	-197117951940459	487033456660695	695632461806175	AT1G64330
gene-AT1G27070	676718095520859	176983393619569	898142490008413	197054916773742	487754658126098	6962441417227	AT1G27070
gene-AT1G53940	931084068059993	146947928369559	746260797486481	196912297771104	489389708280242	697739963809028	GLIP2
gene-AT2G34860	627927512442369	-192890962020308	979534380165448	-196921073855241	489288962523141	697739963809028	EDA3
gene-AT1G07167	124357778877844	-122628750811989	622937428563913	-196855647435876	490040449364711	698248882497068	AT1G07167
gene-AT1G61000	149268365881276	-374447348219859	190282158948722	-196785316231758	490849352649035	698603083934016	AT1G61000
gene-AT5G04190	359318744457304	471052569851016	239376753359243	19678292200082	490876909231205	698603083934016	PKS4
gene-AT1G71350	652275062497841	178146837114248	907251301620235	196358866386965	495778130876601	698882493270711	AT1G71350
gene-AT2G03150	282572779981392	-191033964848412	972690660676299	-196397449437408	495330498244612	698882493270711	emb1579
gene-AT2G35550	574584658311669	603315230385778	307017498679746	196508418243321	494044950260334	698882493270711	BPC7
gene-AT2G39990	333501148566633	154339556464136	785650944985801	196447999520863	494744539652239	698882493270711	EIF2
gene-AT2G41960	250298552061815	-188328986258178	95780461216476	-196625683220016	492689505578516	698882493270711	AT2G41960
gene-AT2G44980	477678270314466	344799484752333	175421410119973	19655496128809	493506593650881	698882493270711	ASG3
gene-AT3G10420	143316221971684	350845707684496	178647493269747	196389941590022	495417576172772	698882493270711	SPD1
gene-AT3G14700	654905764237516	690757525022859	351380926575288	196583671104543	493174756897709	698882493270711	AT3G14700
gene-AT4G00430	592815601329391	-360878117780392	183587502238983	-196570089673437	493331711850664	698882493270711	PIP1%3B4
gene-AT4G13010	449336228728798	-311689063375042	158433663420993	-19673158888387	491468044034454	698882493270711	AT4G13010
gene-AT4G20935	802023780348409	179063510847467	911072815403185	196541382664594	493663604733772	698882493270711	AT4G20935
gene-AT5G14140	203506707816655	30219541382635	153856953266867	196413231517842	495147495510253	698882493270711	AT5G14140
gene-AT5G15830	405088641446618	721659017455471	367473192381532	196384126085095	495485034706566	698882493270711	bZIP3
gene-AT5G38210	874352085023673	-352743275688882	17941199109141	-196610758034094	492861849619651	698882493270711	AT5G38210
gene-AT5G44650	367774426727974	-196703609998468	100097181042105	-196512636969993	493996132567436	698882493270711	CEST
gene-AT5G46440	15235393231676	432220337762781	220052179152731	196417204059039	495101440436568	698882493270711	AT5G46440
gene-AT2G45790	266014074689085	224199934032392	114199581472242	196322903413518	496195671394473	698996592350013	PMM
gene-AT3G16130	138406150096505	-244205005148138	124403187390308	-196301244583033	496447278952675	698996592350013	ROPGEF13
gene-AT3G43920	340012516543229	329205238038191	167808184607882	19617948838875	497863695744236	699936440943404	DCL3
gene-AT3G62810	126481000349052	184740936567283	941835623965164	196149871449454	498208748124555	699936440943404	AT3G62810
gene-AT4G17470	803961043032576	107248330826383	546676816900352	196182328408362	497830618606189	699936440943404	AT4G17470
gene-AT5G11170	709107637931151	154988682858293	790183441122714	19614266104853	498292783302999	699936440943404	UAP56a
gene-AT4G23190	420153960512812	-614196175924765	313207008603883	-196099116256222	498800538189407	700235817551544	CRK11
gene-AT3G49320	197916412596417	423694393045555	216160496810147	196009168787988	499850746067651	70129590801593	AT3G49320
gene-AT5G65850	952243262854562	-405812410421225	207069760569422	-195978596442706	500208124264039	701383273709936	AT5G65850
gene-AT1G48830	355956149609964	160962720788057	821580804294851	195918307665682	500913503125507	701958209244335	AT1G48830
gene-AT2G47800	795757175142739	478623092268861	244415830888756	195823278111107	502027042123248	703104107845801	ABCC4
gene-AT2G02860	222392154442199	-311574555173762	159133768654647	-195794115735387	502369177305788	703168918552807	SUT2
gene-AT3G16170	491347187655607	306590350129983	156635228388862	195735246332226	503060433035673	703722031310115	AAE13
gene-AT1G04737	163659978498265	391885261950844	200434148076493	195518211697782	505615785590787	703795616965422	AT1G04737
gene-AT1G19990	377432048848223	-321431694035646	164335858158337	-195594374616615	50471781220856	703795616965422	AT1G19990
gene-AT1G61830	100076463662166	132784316873156	678607987791649	195671609031994	503808570757284	703795616965422	NA
gene-AT2G07686	170329681504848	108188116649933	552867521806772	195685426223581	503646052831766	703795616965422	NA
gene-AT3G05490	191059172679534	-339667583087663	173723851042886	-195521559675656	505576284270662	703795616965422	RALFL22
gene-AT3G24490	13432132898393	-183571106971827	938292259878091	-195643846615209	504135245403996	703795616965422	AT3G24490
gene-AT5G18710	774910966132025	156390413224527	799932741621874	195504453171205	505778143550697	703795616965422	AT5G18710
gene-AT5G51830	149322177928194	501375038410765	256393263673085	195549224354836	505249979819281	703795616965422	AT5G51830
gene-AT5G60260	2320679035915	545560475111533	278991582770228	195547288450221	505272808040029	703795616965422	AT5G60260
gene-AT1G02630	157980329875386	115288416637523	589913287349759	195432818873205	50662417242707	704180910965201	AT1G02630
gene-AT1G10360	968140689730318	-216854299045557	111003682763956	-195357751784405	507512015718765	704180910965201	GSTU18
gene-AT2G01023	129210421808062	-807057091218887	413009638180862	-19540877902357	506908357946387	704180910965201	AT2G01023
gene-AT2G46400	169153198664484	-814343881505373	416796804464546	-195381507915242	507230903241485	704180910965201	WRKY46
gene-AT3G61610	254858583930777	-406533239332717	208099004516662	-19535568672082	507536458317579	704180910965201	AT3G61610
gene-AT5G28920	143148426467838	231357260280502	118448495956075	195323088244445	507922432538106	704305277370663	AT5G28920
gene-AT1G05123	549189598353962	269355574079035	137994672072993	195192734641638	509468310383823	704797599762131	AT1G05123
gene-AT1G45332	124255659976366	177033514258338	907043892178276	195176347897774	509662921109724	704797599762131	AT1G45332
gene-AT1G56350	284476527757233	-225407393904814	115494082864379	-195167915372342	509763090944156	704797599762131	AT1G56350
gene-AT3G19480	128779824535744	-293236637084622	15020129176386	-195229104650868	509036598597556	704797599762131	AT3G19480
gene-AT3G25780	856135362232026	-117685603166593	603107212853685	-195132143437229	510188208528647	704797599762131	AOC3
gene-AT4G29340	101320715824583	-919662867584492	471336138428494	-195118259051977	510353292039646	704797599762131	PRF4
gene-AT5G66620	557523987198452	-625686083814026	320495420255768	-195224656662708	509089379740314	704797599762131	DAR6
gene-AT1G20823	14407741277454	-670926398909893	344516655264252	-194744256528114	514816991817132	708876459382676	AT1G20823
gene-AT1G26960	115789538945364	-483532255435116	248284822935447	-194749018372675	514759954753275	708876459382676	AtHB23
gene-AT1G08727	822423411308928	-22566597366542	115889696960927	-19472479399226	515050167797894	708876459382676	AT1G08727
gene-AT2G32880	863689860303103	488758095429258	250990673918071	194731576197448	514968901789478	708876459382676	AT2G32880
gene-AT3G13150	176639628747744	392799205201083	201658083429192	194784755721933	514332063888888	708876459382676	AT3G13150
gene-AT5G20010	131176746644547	-237899064406139	122205588780221	-194671182210811	515692934856164	708876459382676	RAN-1
gene-AT5G25800	552922855321008	199991437919433	102731841359966	19467327293266	51566785601741	708876459382676	AT5G25800
gene-AT5G53130	305453064823674	-292134965807769	150043664589048	-194699967244796	515347739401654	708876459382676	CNGC1
gene-AT1G19450	111942461406324	-408237982900743	209827723117064	-194558648798274	517044313937122	709650669515804	AT1G19450
gene-AT2G44830	373554316262067	310006488324798	159354516592644	194538877813715	517282043374503	709650669515804	AT2G44830
gene-AT3G26200	245560579369837	600371142247947	308634641457845	194524872325438	517450502911974	709650669515804	CYP71B22
gene-AT4G02795	314374204050623	750313328832097	385649248750934	194558483197429	517046304768074	709650669515804	AT4G02795
gene-AT3G54000	213252846004746	-373145085789164	191866282244169	-194481845077031	517968326503	7099511658591	AT3G54000
gene-AT1G31175	630609474812409	-19557021904845	100573570593408	-194454883021989	518293029893087	709986768960749	AT1G31175
gene-AT1G09850	112748437107415	211218723794187	108649793207996	194403245103133	518915379547885	710429828670194	XBCP3
gene-AT1G08130	663129788191344	250918403178305	129118247682543	194332255650825	519771977846791	710866524663987	LIG1
gene-AT2G25900	821974843352903	340741819193382	175344341807571	194327239579435	519832549276732	710866524663987	ATCTH
gene-AT3G12710	446126887677672	349819871077519	180076723075749	194261570902958	520626074346722	711542260436948	AT3G12710
gene-AT1G32060	370105482008031	-298684381623933	153809705552244	-19419085457028	521481726872129	712302080607465	PRK
gene-AT3G09520	132990535596529	-701864233948622	36173715315415	-194026029073528	52348064645725	714621741777683	EXO70H4
gene-AT1G44800	395567637647659	727729148159819	375241737102332	193936088714289	524574096486978	71570336114845	SIAR1
gene-AT1G29355	105494342901157	248374059026453	128114730786547	193868462667475	525397517374786	71600474744533	AT1G29355
gene-AT1G67170	538551452670901	-17588783786543	90723639219368	-193872114675798	525353022605693	71600474744533	AT1G67170
gene-AT1G15940	205266781585861	-34463736829532	178175656458477	-193425620056933	530816355345602	716335419106008	AT1G15940
gene-AT1G18193	134316344192895	120738131153717	623814972530564	193547985332785	529314385885224	716335419106008	AT1G18193
gene-AT1G19730	631643293367065	192760425628724	996218471079536	193492121682749	529999641695707	716335419106008	ATTRX4
gene-AT1G21500	572864361455151	-274122117303608	141585517073914	-193608868314196	528568403346431	716335419106008	AT1G21500
gene-AT1G23390	138795568249878	451164427879932	23298588579682	193644531872364	528131835722544	716335419106008	AT1G23390
gene-AT1G26500	576607286761036	-490948208021795	253389952126792	-193752042613013	526817589720841	716335419106008	AT1G26500
gene-AT1G06243	256355828110016	-388175757240349	200540093344567	-193565162340574	529103831663355	716335419106008	AT1G06243
gene-AT1G71520	23572981021394	115126014977722	594251035083643	193732964994361	5270506009854	716335419106008	AT1G71520
gene-AT2G37040	355009200513134	-942133580913251	48725245612597	-193356353378685	531668144613539	716335419106008	PAL1
gene-AT2G39470	476787288003498	-253287948672937	130974762860886	-193386835097358	531293162890142	716335419106008	PnsL1
gene-AT3G11320	10054432203531	-320351108639932	16552159750328	-19354036782637	529407783003727	716335419106008	AT3G11320
gene-AT3G12345	490768408641304	-236097435642965	121843269148927	-193771422329769	526580976842666	716335419106008	AT3G12345
gene-AT3G27220	530484618651175	-452685322591403	233637566382381	-193755366314046	526777003327755	716335419106008	AT3G27220
gene-AT5G16120	234011698660837	285355282013216	147570684159653	19336854310745	531518161800448	716335419106008	AT5G16120
gene-AT5G16810	135666514665909	-20148936437826	104103857303588	-193546492509567	529332688084896	716335419106008	AT5G16810
gene-AT5G51010	603376775642038	-222850883138848	115111391980211	-19359585468062	528727781971463	716335419106008	AT5G51010
gene-AT5G54720	355790122241599	-803902721815322	415148375524777	-193642266045033	528159563383212	716335419106008	AT5G54720
gene-AT5G61400	525424212200656	532561855266203	275291990115893	193453451021951	530474432403188	716335419106008	AT5G61400
gene-AT5G61970	212333665225202	-110632016845941	571995033149112	-193414296339004	530955527860936	716335419106008	AT5G61970
gene-AT5G64460	231714455843589	-202395976215067	104646338434292	-193409515558113	531014294507873	716335419106008	AT5G64460
gene-AT5G22750	193576002957243	367360799962947	190041096449994	193305977930732	532288340760579	716764702258169	RAD5
gene-AT1G54990	91832279970411	223114285930268	115446839039545	1932614940231	532836505698771	716986778622955	AXR4
gene-AT2G38840	103447154035634	-138838381310597	7184628629783	-193243643429334	533056606987319	716986778622955	AT2G38840
gene-AT1G06463	362428743130922	-808974470479207	41887681982083	-193129443358846	534466513768902	717259493661518	AT1G06463
gene-AT3G57880	24088775874721	-263970833371466	136638871393525	-193188680994898	533734781428266	717259493661518	AT3G57880
gene-AT4G33560	408745205189811	-579931984385857	300220832896206	-193168468287594	533984364605183	717259493661518	AT4G33560
gene-AT5G08825	310303809945652	-950272859709812	492014312852768	-193139271538667	534345053332391	717259493661518	AT5G08825
gene-AT4G23700	103741234727852	985880521757455	510865904842598	192982250804389	536288336352936	719298244362315	CHX17
gene-AT2G24500	239601078091479	24988835269039	129557460411401	192878396888058	537576868171102	720086046773696	FZF
gene-AT5G10170	455077440330234	330923099946371	171585726884603	192861670929615	537784631221152	720086046773696	MIPS3
gene-AT5G63240	650692379008791	220739069517231	114431099065873	192901292847114	537292572537194	720086046773696	AT5G63240
gene-AT1G53540	12476296385032	-951875667610648	493690726053809	-19280809166079	538450622457128	720166344622317	AT1G53540
gene-AT3G23800	196960224325168	113438286311525	588344173378018	192809398723559	538434367455065	720166344622317	SBP3
gene-AT5G11070	160283442356399	307424503948335	159486118399282	192759411937459	539056309060992	720481878511352	AT5G11070
gene-AT5G55010	237016130591221	-102803855594724	533379859806927	-192740415117918	53929282697509	720481878511352	AT5G55010
gene-AT1G53920	480926066294724	-477264127520337	247697519459985	-19268022084389	540042841650439	720718362577439	GLIP5
gene-AT2G35658	890568941740482	-561085676526257	291204512349033	-192677535111045	540076325893221	720718362577439	AT2G35658
gene-AT1G63260	140417307379791	-238926794795503	124040495715264	-192619993509185	540794139365974	721271285651578	TET10
gene-AT1G75780	319760434217032	445740527707511	231504245828405	192540973109366	541781191462681	722182477705751	TUB1
gene-AT4G13780	408235546622173	155352879393478	807502589235477	192386849855877	54371068700264	724348200560075	AT4G13780
gene-AT1G07090	101820355853465	388170285199882	201853962906919	192302533777293	544768678385004	72471630819511	LSH6
gene-AT1G21280	356143336807002	-257492021719411	133969563814028	-192201881075655	546033908606356	72471630819511	AT1G21280
gene-AT1G61640	645310258559162	-356812075931632	18556818462709	-192280846336168	545041088165458	72471630819511	AT1G61640
gene-AT4G34730	152172835028824	-290015556306001	150887936822868	-192205926075097	545983014698964	72471630819511	AT4G34730
gene-AT5G03120	68290871895695	-53071492748187	276061014340201	-192245518169345	545485078528626	72471630819511	AT5G03120
gene-AT5G55660	773439854097748	-384244216466219	199924229069981	-192194922173099	546121474303632	72471630819511	AT5G55660
gene-ArthCp076	284504070751131	133924763756765	696816143541281	192195265563377	54611715305893	72471630819511	ndhE
gene-AT1G77090	12269558524005	-269560199936831	140287286601732	-192148701758055	546703375214012	725083656178093	AT1G77090
gene-AT1G07985	574565897457189	938978178950293	488838674555749	192083447530747	547525786324694	72519524313733	AT1G07985
gene-AT1G63440	194713040521794	566885914450406	29521746886124	192023160633783	548286509917629	72519524313733	HMA5
gene-AT2G36460	172104477819003	-19426044285548	101118664253512	-192111361724927	547173852376693	72519524313733	FBA6
gene-AT3G07750	563128265029318	217389377864028	113211221709782	192021051076816	548313145082586	72519524313733	AT3G07750
gene-AT4G03445	211701896713768	924853141208419	481631071769598	192025223333359	548260467415087	72519524313733	MIR447a
gene-AT1G14890	222031102529322	347660345216657	181081319662129	191991280969976	5486891360866	725288915315362	AT1G14890
gene-AT4G19120	259423665123527	-294230004769074	153272101654405	-191965792595771	54901122039739	725311265991372	ERD3
gene-AT1G15990	6934676386272	-361600128799223	188418131782777	-19191365787243	549670512810933	725778837665413	CNGC7
gene-AT1G58130	309279469379655	925128112281749	482152943055452	191874409480759	550167280906852	725841156655165	NA
gene-AT5G62990	331470185690566	205661587864186	107192634985959	191861677708665	550328507717679	725841156655165	emb1692
gene-AT1G30380	726499164788844	-235303417797268	122661864471173	-191830948283496	550717807277334	725951754052157	PSAK
gene-AT2G40540	193149341197102	282116147142492	147099955657	19178533799175	551296050196124	726311154379782	KT2
gene-AT1G19250	330111699450665	-255628868422917	133490633053117	-191495734626713	55497943462219	726332391115947	FMO1
gene-AT1G29357	120653037538861	237876108421702	124213734607452	191505479787281	554855156059902	726332391115947	AT1G29357
gene-AT3G01350	143036707311522	-416353925712935	217344965330232	-191563639433898	554113936968247	726332391115947	AT3G01350
gene-AT3G07150	729126523557673	-469096834959099	244761561625496	-191654617597534	552956115427191	726332391115947	AT3G07150
gene-AT3G12100	939492086400308	-145230735228441	758092789888733	-191573824689398	553984215316487	726332391115947	AT3G12100
gene-AT3G19920	195086256722234	970967103559615	50640900726027	191735749095905	55192530765802	726332391115947	AT3G19920
gene-AT3G29786	243809849849144	923621800888647	482123018759815	191573885699239	55398343835801	726332391115947	NA
gene-AT3G51620	129480483519647	169676779618642	885721537497305	191568989163435	554045798481713	726332391115947	AT3G51620
gene-AT5G03990	501056478509956	-321813231880399	167896348834163	-191673752356739	552712856265992	726332391115947	AT5G03990
gene-AT5G15150	126347532398842	551743445592122	287887519193265	191652436735795	552983846268585	726332391115947	HB-3
gene-AT5G37930	104322267136265	-16098698107917	840671844227061	-191498005059497	554950478063162	726332391115947	AT5G37930
gene-AT5G56600	120397046020438	-248172844649294	12953689629893	-191584677215509	553846023010183	726332391115947	PRF3
gene-AT1G11080	201621044903081	697901809711955	364643389258904	191392969204888	556291399093654	726887867183142	scpl31
gene-AT1G30620	107830413964269	-467106536507951	244059259161673	-191390622962813	556321382760186	726887867183142	MUR4
gene-AT4G31050	627546254313805	22474693346369	117408446966697	191423138002533	555905978613745	726887867183142	AT4G31050
gene-AT1G04770	412921447890308	449623361015729	236318216949725	19026182865597	570903712618904	726974840046242	AT1G04770
gene-AT1G15690	266368968917768	284404422841365	149254612150573	190549838791212	567153168014396	726974840046242	AVP1
gene-AT1G16730	561759649713515	-358676472391862	18837067674869	-190409929285534	568972538006824	726974840046242	UP6
gene-AT1G21050	136852728223027	35376977476347	185656823643643	190550375591101	567146196853503	726974840046242	AT1G21050
gene-AT1G23310	13343120584384	-209375031411454	109902614989459	-190509599277084	567675942203837	726974840046242	GGT1
gene-AT1G23800	314477929580297	662222429859078	347674464055685	1904719783369	568165059648121	726974840046242	ALDH2B7
gene-AT1G27435	147533898624019	211923014030619	111017873021633	190890897350667	562738352337337	726974840046242	AT1G27435
gene-AT1G55760	127617817929084	406614071219453	213628191527535	19033727164565	569919285148781	726974840046242	AT1G55760
gene-AT1G61415	172341522257972	-612255512154161	32160104586179	-190377338641268	569397040260071	726974840046242	AT1G61415
gene-AT1G64980	855711244556139	-302915648332985	15852316205164	-191086049768745	560225106682771	726974840046242	CDI
gene-AT1G66580	150821080045336	376567109759506	197584957284944	190584908352332	566697886380515	726974840046242	SAG24
gene-AT1G68150	797932761665893	773521665228584	406148617597779	190452861763677	56841373241218	726974840046242	WRKY9
gene-AT1G71140	369690786907836	580953047982703	303985766336148	191111924411712	559892586303075	726974840046242	AT1G71140
gene-AT1G76440	51352397098305	-401508439692854	210755040735269	-190509531013871	567676829390257	726974840046242	AT1G76440
gene-AT2G11891	213810752972509	-853163767562302	447974649566667	-190449117687258	568462446819704	726974840046242	AT2G11891
gene-AT2G13970	109586629555417	-227352369688088	119116004564276	-19086634958899	563055151200402	726974840046242	NA
gene-AT2G17850	142068484759574	-274305202634424	143911342102783	-190607076986685	566410244671281	726974840046242	AT2G17850
gene-AT2G21410	253084991566509	169029411079197	887690198823954	190414866924445	568908246853998	726974840046242	VHA-A2
gene-AT2G23200	980982203312884	-325099700007494	170682270884259	-190470690554584	568181808571414	726974840046242	AT2G23200
gene-AT2G23350	591065684065774	229928380866688	12047806200788	190846679498919	563309108868445	726974840046242	PAB4
gene-AT2G29320	124344110995335	334958688862529	17592279420868	190400959903582	569089340444384	726974840046242	AT2G29320
gene-AT2G31090	104777967809802	-320331606539028	168064637624769	-190600242303333	566498912863192	726974840046242	AT2G31090
gene-AT2G34960	122172632686687	445226838051975	233874392438738	19037006720118	569491788745046	726974840046242	CAT5
gene-AT2G08745	266951424849949	-84720627000889	443100681039759	-191199496245611	558768401925506	726974840046242	AT2G08745
gene-AT2G46990	179421391222886	870841372339144	45694554621972	190578807375093	566777068900565	726974840046242	IAA20
gene-AT3G06437	573014319825263	-59784212520854	312687319200883	-191194873759643	55882769504702	726974840046242	NA
gene-AT3G12670	274910847612466	175733658020473	92313200517249	190366769904848	569534757573515	726974840046242	emb2742
gene-AT3G18290	465014793411516	295322091949634	155091968613737	190417398521226	568875286221454	726974840046242	BTS
gene-AT3G47660	126871881928909	-856668397406927	449219207609598	-190701640289484	56518463438812	726974840046242	AT3G47660
gene-AT3G52710	131907435221715	-285057443022653	149723253837644	-190389559214204	569237833013443	726974840046242	AT3G52710
gene-AT3G53700	771616210756335	263063491221365	13809944983262	190488442597131	567950961340189	726974840046242	MEE40
gene-AT3G08685	229705658684026	689282127568664	361478245852288	190684262601608	565409696367342	726974840046242	AT3G08685
gene-AT3G57830	319259621642708	383736289997464	200644922501312	191251433235225	558102560734221	726974840046242	AT3G57830
gene-AT4G01950	567850952980412	-530599278070261	27851009351719	-190513482426989	567625476542625	726974840046242	GPAT3
gene-AT4G18260	434514405425439	768017063792	402620397572389	190754633501626	56449876885916	726974840046242	AT4G18260
gene-AT4G23920	504176836096537	-346878369860114	181579288203752	-191034105977372	56089314357113	726974840046242	UGE2
gene-AT4G34419	199469751970618	113463883462975	596411813767882	19024419175428	571134053853043	726974840046242	AT4G34419
gene-AT4G35530	474546906569251	186329833928525	975059170101845	191095924885321	560098180119355	726974840046242	AT4G35530
gene-AT4G36791	359217674587489	542364551329644	285067510393328	190258283233085	570950010297997	726974840046242	AT4G36791
gene-AT4G37200	406375139403895	-2125378748634	111700183063358	-190275314717117	570727634278628	726974840046242	HCF164
gene-AT5G09530	139728961037391	850756215974464	445842671726816	190819827245193	563655948344102	726974840046242	PELPK1
gene-AT5G06665	157060569997326	-41838689684804	218903298438025	-191128639830199	559677860413889	726974840046242	AT5G06665
gene-AT5G44990	168687869803293	-145012709067507	761973835374249	-190311927175666	570249838060666	726974840046242	AT5G44990
gene-AT5G48790	339245861403063	-213444236882054	112104809468402	-190397038177222	569140416808404	726974840046242	AT5G48790
gene-AT5G51850	318427158851345	-600208888391419	314711512372959	-1907171694692	56498357591094	726974840046242	TRM24
gene-AT5G62390	145151538825019	-234264189337167	123150662405075	-190225683534377	57137585778869	726974840046242	BAG7
gene-AT5G65270	171665780465926	-30350704333742	158941429520007	-190955274690804	561908241400911	726974840046242	RABA4a
gene-AT5G65770	241819112841233	-221246221082612	116066512551169	-190620202347402	566239998212419	726974840046242	LINC4
gene-AT5G66420	157135982177216	205839934329378	108160457212141	190309785697053	570277775403883	726974840046242	AT5G66420
gene-AT1G06780	659559856042584	-24196356700451	127352632319712	-189994947569732	574397503368291	727436346185518	GAUT6
gene-AT1G29740	349413547119652	-633713804433026	333436105532791	-190055544051064	573602667213677	727436346185518	AT1G29740
gene-AT2G44190	112801002051913	400207733648452	210649335383178	189987655513112	574493214032153	727436346185518	EDE1
gene-AT3G12940	120014544300113	-229432012665535	120757509534193	-189993991719886	574410048459693	727436346185518	AT3G12940
gene-AT3G57787	108021040012151	197600328933012	103960863526538	190071842643525	573389036857958	727436346185518	AT3G57787
gene-AT4G36820	919098952455641	-143818888929218	756915332784139	-19000657365496	574244934561981	727436346185518	AT4G36820
gene-AT5G24870	647928639028129	356996926249907	187758615620354	190136109104975	572547322515056	727436346185518	AT5G24870
gene-AT5G45470	158983634218588	-171103686748971	900019735795035	-19011103861831	572875554784897	727436346185518	AT5G45470
gene-AT5G64840	784440947272053	-382594148660902	20124803631514	-190110748738828	572879350911445	727436346185518	ABCF5
gene-AT1G09217	246547809251918	-642771992726082	338479926684969	-189899589916989	575650151726142	728374041181695	AT1G09217
gene-AT2G16650	108245156954971	240725013268708	126774344588915	189884644286109	575846688004546	728374041181695	PRORP2
gene-AT4G25290	752539006410865	-303967562147093	160171729143233	-189776038363969	577276541081541	72941198141845	AT4G25290
gene-AT5G66940	439792509408252	-6739664376001	355138438897469	-18977569414689	577281077564735	72941198141845	AT5G66940
gene-AT3G09240	98624187544448	136783820617356	721012377858331	189710780033561	578137119308203	73010546836334	BSK9
gene-AT1G50740	201236232839397	-458255732050937	241648956994145	-189636958400793	579111909124495	730948101123838	AT1G50740
gene-AT1G17710	243362994464647	809547832108189	426959758662097	189607525225551	579500944998692	731050900200844	PEPC1
gene-AT1G30545	239941042830972	-308465355199031	162748115059887	-189535439525996	580454662231458	731092224168106	AT1G30545
gene-AT1G08273	31486435577738	-580675883877723	306368200469606	-189535298698642	580456526698875	731092224168106	AT1G08273
gene-AT2G35960	33206869717311	342895489918045	180912982327501	189536143568355	580445341218925	731092224168106	NHL12
gene-AT1G10040	278249806519785	-764205025914978	404536913557981	-188908601490442	588803040641544	731110735285276	AT1G10040
gene-AT1G06247	205855988061828	-405241377729858	21406914138306	-189303967452604	583525935317279	731110735285276	AT1G06247
gene-AT1G59700	718134222429158	271156396340189	143243622791791	189297360018829	583613803442553	731110735285276	GSTU16
gene-AT1G68290	414521147148197	-311796834647854	164782629558684	-189217052478711	584682642037599	731110735285276	ENDO2
gene-AT1G70580	230489020938988	-341740541469869	180768205719153	-189049031111593	586924151798241	731110735285276	AOAT2
gene-AT1G70780	964124407149563	209013107013289	110523445675333	189112007625308	586083171196182	731110735285276	AT1G70780
gene-AT1G73840	165898689859499	14613008501714	772838294679138	189082355291167	586479020062022	731110735285276	ESP1
gene-AT1G74800	637131608280543	-223427563130665	117933559753313	-189452064024878	581559373544793	731110735285276	AT1G74800
gene-AT2G17480	182501719067312	-26109743278159	13778400097986	-189497641906736	580955258040256	731110735285276	MLO8
gene-AT2G26750	664041547188148	-346060566613024	18296599480023	-189139280766827	58571927968847	731110735285276	AT2G26750
gene-AT2G27230	175587856091334	247985156162242	13128463179845	188891230272064	589035806871734	731110735285276	LHW
gene-AT2G33000	963244413532639	-133368770869343	704013803617024	-189440562364164	581711905633314	731110735285276	AT2G33000
gene-AT2G33435	132776242375286	-26706417023756	141384351502127	-188892311914407	589021311138479	731110735285276	AT2G33435
gene-AT3G45970	381022352495593	-553150933136394	292170694304663	-189324577693474	583251923227195	731110735285276	EXLA1
gene-AT3G61800	11061631385975	-247694466471425	130964623249368	-189130820465762	585832141055531	731110735285276	AT3G61800
gene-AT4G12850	125883071534941	-26888665578812	142252801600254	-189020288362208	587308311844633	731110735285276	AT4G12850
gene-AT4G14490	178074889667348	-297869103198796	157696484169163	-188887599345124	589084469252032	731110735285276	AT4G14490
gene-AT4G16180	300648901601687	173930736977691	920300690017899	188993378864367	587668158861274	731110735285276	AT4G16180
gene-AT4G21100	852896685447966	228760372081207	120790108877722	189386675951079	58242697623278	731110735285276	DDB1B
gene-AT4G21215	485816107478346	269421387399508	142354330884821	189261110445243	584096059407677	731110735285276	AT4G21215
rna-NR_142348.1	189449405714039	-730109392323112	386477695373641	-188913720264569	588734466022568	731110735285276	NA
gene-AT4G36060	854236197765633	430576741121117	227914486221075	188920304391473	588646270279769	731110735285276	bHLH11
gene-AT4G37170	732215069487542	476811866048153	251865490300577	189312106823021	583417710032959	731110735285276	AT4G37170
gene-AT5G04630	663934637133514	-145070782411037	766404980358212	-189287369118129	583746687050776	731110735285276	CYP77A9
gene-AT5G17900	235280225548786	-159585270083727	843459370500266	-189203268900877	584866255437812	731110735285276	AT5G17900
gene-AT5G24770	325970071652977	105238584632535	556181959215345	189216106148075	584695246739072	731110735285276	VSP2
gene-AT5G39610	233826426312462	625945408815943	331195251053383	188995888928084	587634585316811	731110735285276	NAC6
gene-AT5G39850	588744723789809	274827491494296	145427407448743	188979158960227	587858388321103	731110735285276	AT5G39850
gene-AT2G17510	180622047649801	168621948361688	893048987870082	188816011945606	590044579133211	731111926484086	EMB2763
gene-AT2G09300	646517900467727	611573721048301	323944215042463	188789826349619	590396097237188	731111926484086	AT2G09300
gene-AT3G59750	116634199545766	-762558987142335	40376341604227	-18886282333774	589416611158817	731111926484086	AT3G59750
gene-AT5G01810	316220823397443	397513372560487	210577571405657	188772892529337	590623511107605	731111926484086	CIPK15
gene-AT5G54165	354482199705498	-589434194469752	312186599174448	-188808294791789	59014815693003	731111926484086	AT5G54165
gene-AT3G12910	116760498762172	-155294759702438	823004498364138	-18869247982376	591704411591461	73206864915639	AT3G12910
gene-AT2G29210	335205039993746	-170748751879213	905399604593993	-188589381984302	593092645072666	732790197722733	AT2G29210
gene-AT2G43580	324917115592898	23983248027428	1271898749528	188562556857047	593454293686817	732790197722733	AT2G43580
gene-AT5G04980	189625308719622	427027085042689	226470343900794	188557617605663	59352090319193	732790197722733	AT5G04980
gene-AT5G44565	927971372898867	625882513039696	331828321236244	188616363638866	592729070715887	732790197722733	AT5G44565
gene-AT1G22750	219614826655606	-220807321385869	117304070378259	-188235003844158	59788504685756	732870396582666	AT1G22750
gene-AT1G51660	874713766836417	-387422826768743	205814877991183	-188238494004957	597837691831518	732870396582666	MKK4
gene-AT1G68585	105628473415022	-282217757680949	149983747038029	-18816556010525	59882791692832	732870396582666	AT1G68585
gene-AT1G09027	536361230116149	-336201330349451	178515983551711	-188331220353758	596580705641734	732870396582666	AT1G09027
gene-AT2G01590	107648374411914	-297108167060042	157699889676179	-188400998675474	595636246233762	732870396582666	CRR3
gene-AT2G05530	379758188086898	156191175845976	829520995044716	188290804909111	597128302295086	732870396582666	AT2G05530
gene-AT2G28870	632275418082843	636285974129828	337721488550179	188405534057477	59557490215755	732870396582666	AT2G28870
gene-AT3G01845	895196989078324	111449532887706	591667024592847	188365293746765	596119362381572	732870396582666	AT3G01845
gene-AT3G24200	13457651823973	143185211737462	760384788423776	188306254829578	596918919135306	732870396582666	AT3G24200
gene-AT3G56180	171660817428795	-393951534608375	20935167858101	-188176917079713	59867363368917	732870396582666	AT3G56180
gene-AT4G05840	143015433219619	-913284573260458	485232814277914	-188215748479323	598146362475361	732870396582666	AT4G05840
gene-AT4G15340	927177322375915	193109052866845	102544992124457	188316414937622	596781258709727	732870396582666	PEN1
gene-AT4G24740	411032964194078	-167271135486606	887732820579617	-188425088730404	595310472137641	732870396582666	FC2
gene-AT4G29100	773817400210224	303490688023394	161071761408742	18841954999998	595385360284192	732870396582666	AT4G29100
gene-AT4G30200	278927607409895	194647013988979	103412118646247	188224568393989	598026655171709	732870396582666	VEL1
gene-AT5G42250	888021087468801	-413330947041777	219631731418185	-18819272806022	598458898169215	732870396582666	AT5G42250
gene-AT5G63660	87772103825712	303420095054721	161089545625989	188354926370696	596259702127671	732870396582666	PDF2.5
gene-AT3G57940	456328623152604	266446858764774	141665498853793	188081686028412	599968358281993	733888212624195	AT3G57940
gene-AT1G55250	140106203339086	-149847597999991	797076179257143	-187996582885773	60112735158976	734927662820669	HUB2
gene-AT1G03600	209274391186168	-244974779304827	130449247416794	-187793171793561	603905066903417	735735461883229	PSB27
gene-AT1G33410	166616231333355	205020809365001	109136083602296	187857949999489	603019324621806	735735461883229	SAR1
gene-AT1G62180	14733306481774	426301263775477	227074134739638	187736601645217	604679458484558	735735461883229	APR2
gene-AT2G24640	782183487343473	-226518030681909	1206316270484	-187776652130395	604131120371699	735735461883229	UBP19
gene-AT2G35810	388994779103645	326190339564394	173739704546347	187746572043571	604542913488562	735735461883229	AT2G35810
gene-AT3G01475	152740683203562	213737062603066	11382369799891	187779053361202	604098257806418	735735461883229	AT3G01475
gene-AT4G04830	368061215049309	732502961012871	390119650018552	18776366711547	604308855284686	735735461883229	MSRB5
gene-AT5G01450	821159054925117	-185900125848688	989680055943462	-187838609793414	603283659339368	735735461883229	APD2
gene-AT5G03910	241731268257675	-185031970171419	985671760620916	-187721691503934	60488370114858	735735461883229	ABCB29
gene-AT5G27765	317440524899162	-147313313180323	784193675341793	-187853227859963	603083856201092	735735461883229	AT5G27765
gene-AT5G47160	691778004557197	-38199481501914	203525716580355	-187688721325948	605335537506605	735908425571329	AT5G47160
gene-AT1G04133	197737662595749	548900852655112	292625774349058	187577753147731	606858344861513	737382529771144	AT1G04133
gene-AT1G21326	23131510664967	-648177014847625	345604033113761	-187549030897527	607253014726849	737485048595453	AT1G21326
gene-AT3G16420	691134715897852	411574933220215	219615615147876	187406953254706	60920842020734	739481947041259	PBP1
gene-AT3G57360	900255475115316	40020319086722	213628655075735	187335912743232	610188100698811	739915336189217	AT3G57360
gene-AT4G36795	340103300385921	539205653857093	287814159275908	187345075452036	610061669578841	739915336189217	AT4G36795
gene-AT1G07380	348842873764483	318713037332442	170582867433915	186837659682274	617095968093747	739985866482547	AT1G07380
gene-AT1G13220	143520204600415	-411488239625829	220001588595505	-187038758334782	614300149696102	739985866482547	LINC2
gene-AT1G34350	514991774954794	-283797942057994	151730229561172	-187041134043482	61426718366889	739985866482547	AT1G34350
gene-AT1G65930	209049639475566	228184604801291	122124778630218	186845460323996	616987321928762	739985866482547	cICDH
gene-AT2G06355	170892736610646	12677579906333	677848916358454	187026630866943	614468456805307	739985866482547	AT2G06355
gene-AT2G36325	106141052013783	146854546759414	785910747006046	18685906423708	616797886557532	739985866482547	AT2G36325
gene-AT3G02950	595155656570835	-178394838847452	95403729968888	-186989375473714	61498573245518	739985866482547	THO7
gene-AT3G19130	338582217185714	-196610080846409	104997714472569	-187251771940021	611350127919217	739985866482547	RBP47B
gene-AT3G20920	167708838255336	146849531962815	785933248404951	186847333740933	616961231617436	739985866482547	AT3G20920
gene-AT3G22235	102442617846081	-143901919476462	770193629559655	-186838625968297	617082508948015	739985866482547	AT3G22235
gene-AT4G03090	622581547618726	-207993556829596	111050680308325	-187296067211939	610738159457022	739985866482547	AT4G03090
gene-AT4G12090	577702030335018	604613041310988	323449416375008	186926613776912	615857967775663	739985866482547	AT4G12090
gene-AT4G23800	298913945772048	-264232515463496	141349727836584	-186935284211497	615737408835389	739985866482547	3xHMG-box2
gene-AT4G24580	141551417823264	922866942257516	493826087202915	186880961976864	616493060236951	739985866482547	REN1
gene-AT4G28270	136418225096917	397236983690002	212101635116923	187286148676327	610875146475989	739985866482547	RMA2
gene-AT4G32450	554044365323987	-283198300169136	15153314332639	-186888685836306	616385570418557	739985866482547	MEF8S
gene-AT4G34150	492707953215755	-565112928998428	302243772276063	-186972563485035	61521927795838	739985866482547	AT4G34150
gene-AT5G23570	628242187683879	-282932498820135	15136245431567	-186923831342001	61589666056667	739985866482547	SGS3
gene-AT5G43700	293409268303167	217864594778558	116389525149091	187185740726652	612263335579269	739985866482547	ATAUX2-11
gene-AT5G45090	255892079600206	141565143779097	757430030379484	186901942227153	616201122769355	739985866482547	PP2-A7
gene-AT5G52380	473253798544328	-268117678231516	143421198315957	-186944246303711	61561281504757	739985866482547	AT5G52380
gene-AT5G61410	403812012522174	-190002462951346	101565390070327	-187074024743844	613810933215676	739985866482547	RPE
gene-AT3G44720	220773007469644	-700494575413424	375045821814608	-186775731035791	617959063002735	740273843265423	ADT4
gene-AT4G11470	153502937330877	-913000990262482	488803626917271	-186782777374319	617860808363539	740273843265423	CRK31
gene-AT3G02990	205758181763318	292715221795158	156821659412668	186654842763073	619646752683257	741393476600875	HSFA1E
gene-AT5G15930	827673232957578	-200291809210806	107326326665015	-186619458090607	620141469887887	741393476600875	PAM1
gene-AT5G19855	352359819151648	-193996241223701	103928750756944	-186662727888836	619536554336216	741393476600875	RbcX2
gene-AT5G67560	236422113663637	-185822152246956	995615915102553	-186640399604114	6198486447002	741393476600875	ARLA1D
gene-AT1G09150	132042794766595	195325416534642	104755109370813	186459083196818	622387789179113	741501410037724	AT1G09150
gene-AT1G55360	441479913276271	262957308580429	141001155962215	186493016164276	62191194044264	741501410037724	AT1G55360
gene-AT3G09870	211722043856039	-117234509476253	628702628787071	-186470525345867	622227300004029	741501410037724	AT3G09870
gene-AT3G54130	487322576519536	-274806199556428	147383073909415	-186457095965667	622415665849817	741501410037724	AT3G54130
gene-AT4G14096	287201693868521	365888548893667	196142243891951	186542450842576	621219246832224	741501410037724	AT4G14096
gene-AT4G28170	368897231923923	-669126810113761	358813561320942	-186483143962125	622050349236165	741501410037724	AT4G28170
gene-AT4G34090	192406566483277	-219530179722427	117685682166671	-186539412170395	621261807201193	741501410037724	AT4G34090
gene-AT2G34510	180803255938059	-312939928834668	167859113514016	-186430109324114	622794333905489	741580808313214	AT2G34510
gene-AT5G66270	584939640775118	630769809907711	338423647198266	186384673508992	623432305493391	74196873333307	AT5G66270
gene-AT3G17430	105891023043687	-159816812443672	857774607715157	-186315625347519	624402856760176	742751886717673	AT3G17430
gene-AT2G44820	111653349643691	-217479178124074	116775010111046	-186237772891018	625498661085243	743683175488392	AT2G44820
[truncated: 36,619 more rows]
