# Supplementary material for: Progestogens and androgens influence root morphology of angiosperms in a brassinosteroid‐independent manner
Source: Plant J. 2025 Sep 9;123(5):e70459. doi: 10.1111/tpj.70459 (PMC12419790; doi:10.1111/tpj.70459)
Supplement: Supplementary file 12 — Table S7. Brassinosteroid values and statistical analysis. [file TPJ-123-0-s010.xlsx]

## Sheet: Tabelle2
SI Table S7: Brassinosteroid values and statistical analysis.
			Brassinolide			28-norbrassinolide			28-homobrassinolide			28-norcastasterone			Castasterone			28-homocastasterone
		replicate	pmol/gDW	average	SD	pmol/gDW	average	SD	pmol/gDW	average	SD	pmol/gDW	average	SD	pmol/gDW	average	SD	pmol/gDW	average	SD
A.thaliana root_treatment1_	MS	1	0.106894	0.282033	0.134434	1.87557	3.24606	1.05939	5.73975	3.61692	1.49603	37.1644	23.8264	9.2925	3.89576	3.75954	0.763894		331.902	117.544
A.thaliana root_treatment1_	MS	2							4.89315			24.8394			2.50338
A.thaliana root_treatment1_	MS	3				3.40712			3.27855			22.2855			4.55457			168.062
A.thaliana root_treatment1_	MS	4	0.433661			4.45549			1.7281			11.0163			4.08446			389.483
A.thaliana root_treatment1_	MS	5	0.305543						2.44507									438.161
A.thaliana root_treatment2_	DMSO	1		0.285703	0.0426607	2.59699	3.74823	0.826675	5.61224	3.52719	1.68654	24.6447	36.4724	11.7861	3.11687	5.6355	2.27631		517.67	235.142
A.thaliana root_treatment2_	DMSO	2	0.343929			4.14756			5.49508			33.3165			6.38619			210.966
A.thaliana root_treatment2_	DMSO	3	0.270273			4.50014			1.61261			31.8491						559.722
A.thaliana root_treatment2_	DMSO	4	0.242907						2.61636			56.0791			4.04395			782.32
A.thaliana root_treatment2_	DMSO	5							2.29965						8.995
A.thaliana root_treatment3_	PO (0.03 mM)	1	0.438396	0.38945	0.137109	3.99392	4.24708	0.849262	12.8884	8.19161	3.31308	79.6772	58.9777	18.788	3.48755	4.98087	2.24501	280.411	327.991	29.5981
A.thaliana root_treatment3_	PO (0.03 mM)	2							11.1858			72.8324						327.992
A.thaliana root_treatment3_	PO (0.03 mM)	3	0.507283						7.24899			69.0372			8.825			359.148
A.thaliana root_treatment3_	PO (0.03 mM)	4	0.456071			5.39042			5.1327			41.577			4.2469			344.412
A.thaliana root_treatment3_	PO (0.03 mM)	5	0.156048			3.3569			4.50215			31.7649			3.36403
A.thaliana root_treatment4_	TO (0.03 mM)	1		0.192936	0.094368	8.02983	6.09842	1.51591	9.47019	7.24577	2.15637	91.6679	99.831	24.691	16.5594	17.4344	5.15972		556.542	246.503
A.thaliana root_treatment4_	TO (0.03 mM)	2	0.169727			3.97305			10.1948			140.144			23.6156			231.277
A.thaliana root_treatment4_	TO (0.03 mM)	3	0.34875			5.51514			5.37256			64.2498			12.1779			610.558
A.thaliana root_treatment4_	TO (0.03 mM)	4	0.158357			6.87568			6.1659			95.0443			11.643			827.79
A.thaliana root_tretment4_	TO (0.03 mM)	5	0.0949107						5.02542			108.049			23.1763
Analysis results performed with GraphPad Prism for each Brassinosteroid			Table Analyzed	Brassinolide_KWT		Table Analyzed	28-Norbrassinolide_KWT		Table Analyzed	28-Homobrassinolide_KWT		Table Analyzed	28-Norcastasterone_KWT		Table Analyzed	Castasterone_KWT		Table Analyzed	28-Homocastasterone_KWT
Kruskal-Wallis test
P value			0,3916			0,3916			0,3916			0,3916			0,3916			0,3916
Exact or approximate P value?			Gaussian Approximation			Gaussian Approximation			Gaussian Approximation			Gaussian Approximation			Gaussian Approximation			Gaussian Approximation
P value summary			ns			ns			ns			ns			ns			ns
Do the medians vary signif. (P < 0.05)			No			No			No			No			No			No
Number of groups			4			4			4			4			4			4
Kruskal-Wallis statistic			3,000			3,000			3,000			3,000			3,000			3,000
Dunn's Multiple Comparison Test			Diff in rank sum	Signif? P < 0.05?	Summary	Diff in rank sum	Signif? P < 0.05?	Summary	Diff in rank sum	Signif? P < 0.05?	Summary	Diff in rank sum	Signif? P < 0.05?	Summary	Diff in rank sum	Signif? P < 0.05?	Summary	Diff in rank sum	Signif? P < 0.05?	Summary
MS vs DMSO			-1,000	No	ns	-1,000	No	ns	1,000	No	ns	-1,000	No	ns	-2,000	No	ns	-1,000	No	ns
MS vs PO (0.03 mM)			-2,000	No	ns	-2,000	No	ns	-2,000	No	ns	-2,000	No	ns	-1,000	No	ns	1,000	No	ns
MS vs TO (0.03 mM)			1,000	No	ns	-3,000	No	ns	-1,000	No	ns	-3,000	No	ns	-3,000	No	ns	-2,000	No	ns
DMSO vs PO (0.03 mM)			-1,000	No	ns	-1,000	No	ns	-3,000	No	ns	-1,000	No	ns	1,000	No	ns	2,000	No	ns
DMSO vs TO (0.03 mM)			2,000	No	ns	-2,000	No	ns	-2,000	No	ns	-2,000	No	ns	-1,000	No	ns	-1,000	No	ns
PO (0.03 mM) vs TO (0.03 mM)			3,000	No	ns	-1,000	No	ns	1,000	No	ns	-1,000	No	ns	-2,000	No	ns	-3,000	No	ns
